# Supplementary material for: Immune System Alterations in the Development of Three Urological Cancers: Insights from Large-Sample Mendelian Randomization
Source: Biomedicines. 2025 Jun 16;13(6):1480. doi: 10.3390/biomedicines13061480 (PMC12191397; doi:10.3390/biomedicines13061480)
Supplement: Supplementary file 1 [file biomedicines-13-01480-s001.zip]

Archive with 3 entries (3 files):
- Supplementary Table 24.pdf
- Supplementary Table 25.pdf
- Supplementary_Table 1_23_26_28.xlsx
