# Supplementary material for: Immune System Alterations in the Development of Three Urological Cancers: Insights from Large-Sample Mendelian Randomization
Source: Biomedicines. 2025 Jun 16;13(6):1480. doi: 10.3390/biomedicines13061480 (PMC12191397; doi:10.3390/biomedicines13061480)
Supplement: Supplementary file 1 [file biomedicines-13-01480-s001.zip › Supplementary_Table 1_23_26_28.xlsx]

## Sheet: Supplementary Table 1
Supplementary Table 1. Immune cell IDs and download links.
Trait type	Panel	Trait	N samples	Statistical trait name	Trait type	Panel	GWAS Catalog Accession Number	Download
Relative count	B cell	IgD+ %B cell	3756	BC_Trait1	Relative count	B cell	GCST90001391	http://ftp.ebi.ac.uk/pub/databases/gwas/summary_statistics/GCST90001001-GCST90002000/GCST90001391/GCST90001391_buildGRCh37.tsv.gz
Absolute count	B cell	IgD+ CD38br AC	3754	BC_Trait10	Absolute count	B cell	GCST90001392	http://ftp.ebi.ac.uk/pub/databases/gwas/summary_statistics/GCST90001001-GCST90002000/GCST90001392/GCST90001392_buildGRCh37.tsv.gz
Relative count	B cell	IgD+ CD38dim %B cell	3755	BC_Trait11	Relative count	B cell	GCST90001393	http://ftp.ebi.ac.uk/pub/databases/gwas/summary_statistics/GCST90001001-GCST90002000/GCST90001393/GCST90001393_buildGRCh37.tsv.gz
Absolute count	B cell	IgD+ CD38dim AC	3754	BC_Trait12	Absolute count	B cell	GCST90001394	http://ftp.ebi.ac.uk/pub/databases/gwas/summary_statistics/GCST90001001-GCST90002000/GCST90001394/GCST90001394_buildGRCh37.tsv.gz
Relative count	B cell	IgD+ CD38- %B cell	3755	BC_Trait13	Relative count	B cell	GCST90001395	http://ftp.ebi.ac.uk/pub/databases/gwas/summary_statistics/GCST90001001-GCST90002000/GCST90001395/GCST90001395_buildGRCh37.tsv.gz
Absolute count	B cell	IgD+ CD38- AC	3754	BC_Trait14	Absolute count	B cell	GCST90001396	http://ftp.ebi.ac.uk/pub/databases/gwas/summary_statistics/GCST90001001-GCST90002000/GCST90001396/GCST90001396_buildGRCh37.tsv.gz
Relative count	B cell	Unsw mem %B cell	3755	BC_Trait17	Relative count	B cell	GCST90001397	http://ftp.ebi.ac.uk/pub/databases/gwas/summary_statistics/GCST90001001-GCST90002000/GCST90001397/GCST90001397_buildGRCh37.tsv.gz
Absolute count	B cell	Unsw mem AC	3754	BC_Trait18	Absolute count	B cell	GCST90001398	http://ftp.ebi.ac.uk/pub/databases/gwas/summary_statistics/GCST90001001-GCST90002000/GCST90001398/GCST90001398_buildGRCh37.tsv.gz
Relative count	B cell	IgD- CD27- %B cell	3755	BC_Trait19	Relative count	B cell	GCST90001399	http://ftp.ebi.ac.uk/pub/databases/gwas/summary_statistics/GCST90001001-GCST90002000/GCST90001399/GCST90001399_buildGRCh37.tsv.gz
Absolute count	B cell	IgD+ AC	3755	BC_Trait2	Absolute count	B cell	GCST90001400	http://ftp.ebi.ac.uk/pub/databases/gwas/summary_statistics/GCST90001001-GCST90002000/GCST90001400/GCST90001400_buildGRCh37.tsv.gz
Absolute count	B cell	IgD- CD27- AC	3754	BC_Trait20	Absolute count	B cell	GCST90001401	http://ftp.ebi.ac.uk/pub/databases/gwas/summary_statistics/GCST90001001-GCST90002000/GCST90001401/GCST90001401_buildGRCh37.tsv.gz
Relative count	B cell	Sw mem %B cell	3755	BC_Trait21	Relative count	B cell	GCST90001402	http://ftp.ebi.ac.uk/pub/databases/gwas/summary_statistics/GCST90001001-GCST90002000/GCST90001402/GCST90001402_buildGRCh37.tsv.gz
Absolute count	B cell	Sw mem AC	3754	BC_Trait22	Absolute count	B cell	GCST90001403	http://ftp.ebi.ac.uk/pub/databases/gwas/summary_statistics/GCST90001001-GCST90002000/GCST90001403/GCST90001403_buildGRCh37.tsv.gz
Relative count	B cell	PB/PC %B cell	3756	BC_Trait23	Relative count	B cell	GCST90001404	http://ftp.ebi.ac.uk/pub/databases/gwas/summary_statistics/GCST90001001-GCST90002000/GCST90001404/GCST90001404_buildGRCh37.tsv.gz
Absolute count	B cell	PB/PC AC	3755	BC_Trait24	Absolute count	B cell	GCST90001405	http://ftp.ebi.ac.uk/pub/databases/gwas/summary_statistics/GCST90001001-GCST90002000/GCST90001405/GCST90001405_buildGRCh37.tsv.gz
Relative count	B cell	Memory B cell %B cell	3755	BC_Trait25	Relative count	B cell	GCST90001406	http://ftp.ebi.ac.uk/pub/databases/gwas/summary_statistics/GCST90001001-GCST90002000/GCST90001406/GCST90001406_buildGRCh37.tsv.gz
Absolute count	B cell	Memory B cell AC	3754	BC_Trait26	Absolute count	B cell	GCST90001407	http://ftp.ebi.ac.uk/pub/databases/gwas/summary_statistics/GCST90001001-GCST90002000/GCST90001407/GCST90001407_buildGRCh37.tsv.gz
Relative count	B cell	Naive-mature B cell %B cell	3755	BC_Trait27	Relative count	B cell	GCST90001408	http://ftp.ebi.ac.uk/pub/databases/gwas/summary_statistics/GCST90001001-GCST90002000/GCST90001408/GCST90001408_buildGRCh37.tsv.gz
Absolute count	B cell	Naive-mature B cell AC	3754	BC_Trait28	Absolute count	B cell	GCST90001409	http://ftp.ebi.ac.uk/pub/databases/gwas/summary_statistics/GCST90001001-GCST90002000/GCST90001409/GCST90001409_buildGRCh37.tsv.gz
Relative count	B cell	IgD- CD38br %B cell	3755	BC_Trait3	Relative count	B cell	GCST90001410	http://ftp.ebi.ac.uk/pub/databases/gwas/summary_statistics/GCST90001001-GCST90002000/GCST90001410/GCST90001410_buildGRCh37.tsv.gz
Relative count	B cell	IgD+ CD24+ %B cell	3755	BC_Trait31	Relative count	B cell	GCST90001411	http://ftp.ebi.ac.uk/pub/databases/gwas/summary_statistics/GCST90001001-GCST90002000/GCST90001411/GCST90001411_buildGRCh37.tsv.gz
Absolute count	B cell	IgD+ CD24+ AC	3754	BC_Trait32	Absolute count	B cell	GCST90001412	http://ftp.ebi.ac.uk/pub/databases/gwas/summary_statistics/GCST90001001-GCST90002000/GCST90001412/GCST90001412_buildGRCh37.tsv.gz
Relative count	B cell	IgD- CD24- %B cell	3755	BC_Trait33	Relative count	B cell	GCST90001413	http://ftp.ebi.ac.uk/pub/databases/gwas/summary_statistics/GCST90001001-GCST90002000/GCST90001413/GCST90001413_buildGRCh37.tsv.gz
Absolute count	B cell	IgD- CD24- AC	3754	BC_Trait34	Absolute count	B cell	GCST90001414	http://ftp.ebi.ac.uk/pub/databases/gwas/summary_statistics/GCST90001001-GCST90002000/GCST90001414/GCST90001414_buildGRCh37.tsv.gz
Relative count	B cell	IgD+ CD24- %B cell	3755	BC_Trait35	Relative count	B cell	GCST90001415	http://ftp.ebi.ac.uk/pub/databases/gwas/summary_statistics/GCST90001001-GCST90002000/GCST90001415/GCST90001415_buildGRCh37.tsv.gz
Absolute count	B cell	IgD+ CD24- AC	3754	BC_Trait36	Absolute count	B cell	GCST90001416	http://ftp.ebi.ac.uk/pub/databases/gwas/summary_statistics/GCST90001001-GCST90002000/GCST90001416/GCST90001416_buildGRCh37.tsv.gz
Relative count	B cell	CD24+ CD27+ %B cell	3755	BC_Trait37	Relative count	B cell	GCST90001417	http://ftp.ebi.ac.uk/pub/databases/gwas/summary_statistics/GCST90001001-GCST90002000/GCST90001417/GCST90001417_buildGRCh37.tsv.gz
Absolute count	B cell	CD24+ CD27+ AC	3754	BC_Trait38	Absolute count	B cell	GCST90001418	http://ftp.ebi.ac.uk/pub/databases/gwas/summary_statistics/GCST90001001-GCST90002000/GCST90001418/GCST90001418_buildGRCh37.tsv.gz
Relative count	B cell	CD20- %B cell	3756	BC_Trait39	Relative count	B cell	GCST90001419	http://ftp.ebi.ac.uk/pub/databases/gwas/summary_statistics/GCST90001001-GCST90002000/GCST90001419/GCST90001419_buildGRCh37.tsv.gz
Absolute count	B cell	IgD- CD38br AC	3754	BC_Trait4	Absolute count	B cell	GCST90001420	http://ftp.ebi.ac.uk/pub/databases/gwas/summary_statistics/GCST90001001-GCST90002000/GCST90001420/GCST90001420_buildGRCh37.tsv.gz
Absolute count	B cell	CD20- AC	3755	BC_Trait40	Absolute count	B cell	GCST90001421	http://ftp.ebi.ac.uk/pub/databases/gwas/summary_statistics/GCST90001001-GCST90002000/GCST90001421/GCST90001421_buildGRCh37.tsv.gz
Relative count	B cell	CD20- CD38- %B cell	3757	BC_Trait43	Relative count	B cell	GCST90001422	http://ftp.ebi.ac.uk/pub/databases/gwas/summary_statistics/GCST90001001-GCST90002000/GCST90001422/GCST90001422_buildGRCh37.tsv.gz
Absolute count	B cell	CD20- CD38- AC	3756	BC_Trait44	Absolute count	B cell	GCST90001423	http://ftp.ebi.ac.uk/pub/databases/gwas/summary_statistics/GCST90001001-GCST90002000/GCST90001423/GCST90001423_buildGRCh37.tsv.gz
Relative count	B cell	IgD+ %Lymphocyte	3755	BC_Trait46	Relative count	B cell	GCST90001424	http://ftp.ebi.ac.uk/pub/databases/gwas/summary_statistics/GCST90001001-GCST90002000/GCST90001424/GCST90001424_buildGRCh37.tsv.gz
Relative count	B cell	IgD- CD38br %lymphocyte	3754	BC_Trait47	Relative count	B cell	GCST90001425	http://ftp.ebi.ac.uk/pub/databases/gwas/summary_statistics/GCST90001001-GCST90002000/GCST90001425/GCST90001425_buildGRCh37.tsv.gz
Relative count	B cell	IgD- CD38dim %lymphocyte	3754	BC_Trait48	Relative count	B cell	GCST90001426	http://ftp.ebi.ac.uk/pub/databases/gwas/summary_statistics/GCST90001001-GCST90002000/GCST90001426/GCST90001426_buildGRCh37.tsv.gz
Relative count	B cell	IgD- CD38- %lymphocyte	3754	BC_Trait49	Relative count	B cell	GCST90001427	http://ftp.ebi.ac.uk/pub/databases/gwas/summary_statistics/GCST90001001-GCST90002000/GCST90001427/GCST90001427_buildGRCh37.tsv.gz
Relative count	B cell	IgD- CD38dim %B cell	3755	BC_Trait5	Relative count	B cell	GCST90001428	http://ftp.ebi.ac.uk/pub/databases/gwas/summary_statistics/GCST90001001-GCST90002000/GCST90001428/GCST90001428_buildGRCh37.tsv.gz
Relative count	B cell	IgD+ CD38br %lymphocyte	3754	BC_Trait50	Relative count	B cell	GCST90001429	http://ftp.ebi.ac.uk/pub/databases/gwas/summary_statistics/GCST90001001-GCST90002000/GCST90001429/GCST90001429_buildGRCh37.tsv.gz
Relative count	B cell	IgD+ CD38dim %lymphocyte	3754	BC_Trait51	Relative count	B cell	GCST90001430	http://ftp.ebi.ac.uk/pub/databases/gwas/summary_statistics/GCST90001001-GCST90002000/GCST90001430/GCST90001430_buildGRCh37.tsv.gz
Relative count	B cell	IgD+ CD38- %lymphocyte	3754	BC_Trait52	Relative count	B cell	GCST90001431	http://ftp.ebi.ac.uk/pub/databases/gwas/summary_statistics/GCST90001001-GCST90002000/GCST90001431/GCST90001431_buildGRCh37.tsv.gz
Relative count	B cell	Unsw Mem %lymphocyte	3754	BC_Trait54	Relative count	B cell	GCST90001432	http://ftp.ebi.ac.uk/pub/databases/gwas/summary_statistics/GCST90001001-GCST90002000/GCST90001432/GCST90001432_buildGRCh37.tsv.gz
Relative count	B cell	IgD- CD27- %lymphocyte	3754	BC_Trait55	Relative count	B cell	GCST90001433	http://ftp.ebi.ac.uk/pub/databases/gwas/summary_statistics/GCST90001001-GCST90002000/GCST90001433/GCST90001433_buildGRCh37.tsv.gz
Relative count	B cell	Sw mem %lymphocyte	3754	BC_Trait56	Relative count	B cell	GCST90001434	http://ftp.ebi.ac.uk/pub/databases/gwas/summary_statistics/GCST90001001-GCST90002000/GCST90001434/GCST90001434_buildGRCh37.tsv.gz
Relative count	B cell	PB/PC %lymphocyte	3755	BC_Trait57	Relative count	B cell	GCST90001435	http://ftp.ebi.ac.uk/pub/databases/gwas/summary_statistics/GCST90001001-GCST90002000/GCST90001435/GCST90001435_buildGRCh37.tsv.gz
Relative count	B cell	Memory B cell %lymphocyte	3754	BC_Trait58	Relative count	B cell	GCST90001436	http://ftp.ebi.ac.uk/pub/databases/gwas/summary_statistics/GCST90001001-GCST90002000/GCST90001436/GCST90001436_buildGRCh37.tsv.gz
Relative count	B cell	Naive-mature B cell %lymphocyte	3754	BC_Trait59	Relative count	B cell	GCST90001437	http://ftp.ebi.ac.uk/pub/databases/gwas/summary_statistics/GCST90001001-GCST90002000/GCST90001437/GCST90001437_buildGRCh37.tsv.gz
Absolute count	B cell	IgD- CD38dim AC	3754	BC_Trait6	Absolute count	B cell	GCST90001438	http://ftp.ebi.ac.uk/pub/databases/gwas/summary_statistics/GCST90001001-GCST90002000/GCST90001438/GCST90001438_buildGRCh37.tsv.gz
Relative count	B cell	IgD+ CD24+ %lymphocyte	3754	BC_Trait61	Relative count	B cell	GCST90001439	http://ftp.ebi.ac.uk/pub/databases/gwas/summary_statistics/GCST90001001-GCST90002000/GCST90001439/GCST90001439_buildGRCh37.tsv.gz
Relative count	B cell	IgD- CD24- %lymphocyte	3754	BC_Trait62	Relative count	B cell	GCST90001440	http://ftp.ebi.ac.uk/pub/databases/gwas/summary_statistics/GCST90001001-GCST90002000/GCST90001440/GCST90001440_buildGRCh37.tsv.gz
Relative count	B cell	IgD+ CD24- %lymphocyte	3754	BC_Trait63	Relative count	B cell	GCST90001441	http://ftp.ebi.ac.uk/pub/databases/gwas/summary_statistics/GCST90001001-GCST90002000/GCST90001441/GCST90001441_buildGRCh37.tsv.gz
Relative count	B cell	CD24+ CD27+ %lymphocyte	3754	BC_Trait64	Relative count	B cell	GCST90001442	http://ftp.ebi.ac.uk/pub/databases/gwas/summary_statistics/GCST90001001-GCST90002000/GCST90001442/GCST90001442_buildGRCh37.tsv.gz
Relative count	B cell	CD20- %lymphocyte	3755	BC_Trait65	Relative count	B cell	GCST90001443	http://ftp.ebi.ac.uk/pub/databases/gwas/summary_statistics/GCST90001001-GCST90002000/GCST90001443/GCST90001443_buildGRCh37.tsv.gz
Relative count	B cell	CD20- CD38- %lymphocyte	3756	BC_Trait67	Relative count	B cell	GCST90001444	http://ftp.ebi.ac.uk/pub/databases/gwas/summary_statistics/GCST90001001-GCST90002000/GCST90001444/GCST90001444_buildGRCh37.tsv.gz
Relative count	B cell	IgD- CD38- %B cell	3755	BC_Trait7	Relative count	B cell	GCST90001445	http://ftp.ebi.ac.uk/pub/databases/gwas/summary_statistics/GCST90001001-GCST90002000/GCST90001445/GCST90001445_buildGRCh37.tsv.gz
Absolute count	B cell	IgD- CD38- AC	3754	BC_Trait8	Absolute count	B cell	GCST90001446	http://ftp.ebi.ac.uk/pub/databases/gwas/summary_statistics/GCST90001001-GCST90002000/GCST90001446/GCST90001446_buildGRCh37.tsv.gz
Relative count	B cell	IgD+ CD38br %B cell	3755	BC_Trait9	Relative count	B cell	GCST90001447	http://ftp.ebi.ac.uk/pub/databases/gwas/summary_statistics/GCST90001001-GCST90002000/GCST90001447/GCST90001447_buildGRCh37.tsv.gz
Absolute count	cDC	CD11c+ monocyte AC	3020	DC_Trait524	Absolute count	cDC	GCST90001448	http://ftp.ebi.ac.uk/pub/databases/gwas/summary_statistics/GCST90001001-GCST90002000/GCST90001448/GCST90001448_buildGRCh37.tsv.gz
Relative count	cDC	CD11c+ monocyte %monocyte	3043	DC_Trait525	Relative count	cDC	GCST90001449	http://ftp.ebi.ac.uk/pub/databases/gwas/summary_statistics/GCST90001001-GCST90002000/GCST90001449/GCST90001449_buildGRCh37.tsv.gz
Absolute count	cDC	CD62L- monocyte AC	3019	DC_Trait526	Absolute count	cDC	GCST90001450	http://ftp.ebi.ac.uk/pub/databases/gwas/summary_statistics/GCST90001001-GCST90002000/GCST90001450/GCST90001450_buildGRCh37.tsv.gz
Relative count	cDC	CD62L- monocyte %monocyte	3042	DC_Trait527	Relative count	cDC	GCST90001451	http://ftp.ebi.ac.uk/pub/databases/gwas/summary_statistics/GCST90001001-GCST90002000/GCST90001451/GCST90001451_buildGRCh37.tsv.gz
Absolute count	cDC	CD11c+ CD62L- monocyte AC	3017	DC_Trait530	Absolute count	cDC	GCST90001452	http://ftp.ebi.ac.uk/pub/databases/gwas/summary_statistics/GCST90001001-GCST90002000/GCST90001452/GCST90001452_buildGRCh37.tsv.gz
Relative count	cDC	CD11c+ CD62L- monocyte %monocyte	3040	DC_Trait531	Relative count	cDC	GCST90001453	http://ftp.ebi.ac.uk/pub/databases/gwas/summary_statistics/GCST90001001-GCST90002000/GCST90001453/GCST90001453_buildGRCh37.tsv.gz
Absolute count	cDC	CD62L- HLA DR++ monocyte AC	3018	DC_Trait532	Absolute count	cDC	GCST90001454	http://ftp.ebi.ac.uk/pub/databases/gwas/summary_statistics/GCST90001001-GCST90002000/GCST90001454/GCST90001454_buildGRCh37.tsv.gz
Relative count	cDC	CD62L- HLA DR++ monocyte %monocyte	3041	DC_Trait533	Relative count	cDC	GCST90001455	http://ftp.ebi.ac.uk/pub/databases/gwas/summary_statistics/GCST90001001-GCST90002000/GCST90001455/GCST90001455_buildGRCh37.tsv.gz
Absolute count	cDC	CD11c+ HLA DR++ monocyte AC	3019	DC_Trait534	Absolute count	cDC	GCST90001456	http://ftp.ebi.ac.uk/pub/databases/gwas/summary_statistics/GCST90001001-GCST90002000/GCST90001456/GCST90001456_buildGRCh37.tsv.gz
Relative count	cDC	CD11c+ HLA DR++ monocyte %monocyte	3042	DC_Trait535	Relative count	cDC	GCST90001457	http://ftp.ebi.ac.uk/pub/databases/gwas/summary_statistics/GCST90001001-GCST90002000/GCST90001457/GCST90001457_buildGRCh37.tsv.gz
Absolute count	cDC	Myeloid DC AC	3387	f_DC_Trait502	Absolute count	cDC	GCST90001458	http://ftp.ebi.ac.uk/pub/databases/gwas/summary_statistics/GCST90001001-GCST90002000/GCST90001458/GCST90001458_buildGRCh37.tsv.gz
Relative count	cDC	Myeloid DC %DC	3410	f_DC_Trait503	Relative count	cDC	GCST90001459	http://ftp.ebi.ac.uk/pub/databases/gwas/summary_statistics/GCST90001001-GCST90002000/GCST90001459/GCST90001459_buildGRCh37.tsv.gz
Absolute count	cDC	Plasmacytoid DC AC	3374	f_DC_Trait504	Absolute count	cDC	GCST90001460	http://ftp.ebi.ac.uk/pub/databases/gwas/summary_statistics/GCST90001001-GCST90002000/GCST90001460/GCST90001460_buildGRCh37.tsv.gz
Absolute count	cDC	DC AC	3374	f_DC_Trait505	Absolute count	cDC	GCST90001461	http://ftp.ebi.ac.uk/pub/databases/gwas/summary_statistics/GCST90001001-GCST90002000/GCST90001461/GCST90001461_buildGRCh37.tsv.gz
Absolute count	cDC	CD62L- DC AC	3387	f_DC_Trait508	Absolute count	cDC	GCST90001462	http://ftp.ebi.ac.uk/pub/databases/gwas/summary_statistics/GCST90001001-GCST90002000/GCST90001462/GCST90001462_buildGRCh37.tsv.gz
Relative count	cDC	CD62L- DC %DC	3410	f_DC_Trait509	Relative count	cDC	GCST90001463	http://ftp.ebi.ac.uk/pub/databases/gwas/summary_statistics/GCST90001001-GCST90002000/GCST90001463/GCST90001463_buildGRCh37.tsv.gz
Absolute count	cDC	CD86+ myeloid DC AC	3387	f_DC_Trait512	Absolute count	cDC	GCST90001464	http://ftp.ebi.ac.uk/pub/databases/gwas/summary_statistics/GCST90001001-GCST90002000/GCST90001464/GCST90001464_buildGRCh37.tsv.gz
Relative count	cDC	CD86+ myeloid DC %DC	3410	f_DC_Trait513	Relative count	cDC	GCST90001465	http://ftp.ebi.ac.uk/pub/databases/gwas/summary_statistics/GCST90001001-GCST90002000/GCST90001465/GCST90001465_buildGRCh37.tsv.gz
Absolute count	cDC	CD86+ plasmacytoid DC AC	3374	f_DC_Trait514	Absolute count	cDC	GCST90001466	http://ftp.ebi.ac.uk/pub/databases/gwas/summary_statistics/GCST90001001-GCST90002000/GCST90001466/GCST90001466_buildGRCh37.tsv.gz
Relative count	cDC	CD86+ plasmacytoid DC %DC	3410	f_DC_Trait515	Relative count	cDC	GCST90001467	http://ftp.ebi.ac.uk/pub/databases/gwas/summary_statistics/GCST90001001-GCST90002000/GCST90001467/GCST90001467_buildGRCh37.tsv.gz
Absolute count	cDC	CD62L- myeloid DC AC	3387	f_DC_Trait516	Absolute count	cDC	GCST90001468	http://ftp.ebi.ac.uk/pub/databases/gwas/summary_statistics/GCST90001001-GCST90002000/GCST90001468/GCST90001468_buildGRCh37.tsv.gz
Relative count	cDC	CD62L- myeloid DC %DC	3410	f_DC_Trait517	Relative count	cDC	GCST90001469	http://ftp.ebi.ac.uk/pub/databases/gwas/summary_statistics/GCST90001001-GCST90002000/GCST90001469/GCST90001469_buildGRCh37.tsv.gz
Absolute count	cDC	CD62L- plasmacytoid DC AC	3374	f_DC_Trait518	Absolute count	cDC	GCST90001470	http://ftp.ebi.ac.uk/pub/databases/gwas/summary_statistics/GCST90001001-GCST90002000/GCST90001470/GCST90001470_buildGRCh37.tsv.gz
Relative count	cDC	CD62L- plasmacytoid DC %DC	3410	f_DC_Trait519	Relative count	cDC	GCST90001471	http://ftp.ebi.ac.uk/pub/databases/gwas/summary_statistics/GCST90001001-GCST90002000/GCST90001471/GCST90001471_buildGRCh37.tsv.gz
Absolute count	cDC	CD62L- CD86+ myeloid DC AC	3387	f_DC_Trait520	Absolute count	cDC	GCST90001472	http://ftp.ebi.ac.uk/pub/databases/gwas/summary_statistics/GCST90001001-GCST90002000/GCST90001472/GCST90001472_buildGRCh37.tsv.gz
Relative count	cDC	CD62L- CD86+ myeloid DC %DC	3410	f_DC_Trait521	Relative count	cDC	GCST90001473	http://ftp.ebi.ac.uk/pub/databases/gwas/summary_statistics/GCST90001001-GCST90002000/GCST90001473/GCST90001473_buildGRCh37.tsv.gz
Relative count	cDC	Plasmacytoid DC %DC	3410	f_DC_Trait522	Relative count	cDC	GCST90001474	http://ftp.ebi.ac.uk/pub/databases/gwas/summary_statistics/GCST90001001-GCST90002000/GCST90001474/GCST90001474_buildGRCh37.tsv.gz
Relative count	TBNK	HLA DR++ monocyte %monocyte	3595	f_MONO_Trait503	Relative count	TBNK	GCST90001475	http://ftp.ebi.ac.uk/pub/databases/gwas/summary_statistics/GCST90001001-GCST90002000/GCST90001475/GCST90001475_buildGRCh37.tsv.gz
Relative count	TBNK	HLA DR++ monocyte %leukocyte	3595	f_MONO_Trait504	Relative count	TBNK	GCST90001476	http://ftp.ebi.ac.uk/pub/databases/gwas/summary_statistics/GCST90001001-GCST90002000/GCST90001476/GCST90001476_buildGRCh37.tsv.gz
Absolute count	TBNK	HLA DR++ monocyte AC	3579	f_MONO_Trait505	Absolute count	TBNK	GCST90001477	http://ftp.ebi.ac.uk/pub/databases/gwas/summary_statistics/GCST90001001-GCST90002000/GCST90001477/GCST90001477_buildGRCh37.tsv.gz
Relative count	Treg	CD4 Treg %CD4	3437	f_Treg_Trait501	Relative count	Treg	GCST90001478	http://ftp.ebi.ac.uk/pub/databases/gwas/summary_statistics/GCST90001001-GCST90002000/GCST90001478/GCST90001478_buildGRCh37.tsv.gz
Relative count	Treg	CD4 Treg %T cell	3437	f_Treg_Trait502	Relative count	Treg	GCST90001479	http://ftp.ebi.ac.uk/pub/databases/gwas/summary_statistics/GCST90001001-GCST90002000/GCST90001479/GCST90001479_buildGRCh37.tsv.gz
Absolute count	Treg	Resting Treg AC	3405	f_Treg_Trait503	Absolute count	Treg	GCST90001480	http://ftp.ebi.ac.uk/pub/databases/gwas/summary_statistics/GCST90001001-GCST90002000/GCST90001480/GCST90001480_buildGRCh37.tsv.gz
Relative count	Treg	Resting Treg % CD4 Treg	3437	f_Treg_Trait504	Relative count	Treg	GCST90001481	http://ftp.ebi.ac.uk/pub/databases/gwas/summary_statistics/GCST90001001-GCST90002000/GCST90001481/GCST90001481_buildGRCh37.tsv.gz
Relative count	Treg	Resting Treg %CD4	3437	f_Treg_Trait505	Relative count	Treg	GCST90001482	http://ftp.ebi.ac.uk/pub/databases/gwas/summary_statistics/GCST90001001-GCST90002000/GCST90001482/GCST90001482_buildGRCh37.tsv.gz
Absolute count	Treg	CD39+ resting Treg AC	3405	f_Treg_Trait506	Absolute count	Treg	GCST90001483	http://ftp.ebi.ac.uk/pub/databases/gwas/summary_statistics/GCST90001001-GCST90002000/GCST90001483/GCST90001483_buildGRCh37.tsv.gz
Relative count	Treg	CD39+ resting Treg %resting Treg	3437	f_Treg_Trait507	Relative count	Treg	GCST90001484	http://ftp.ebi.ac.uk/pub/databases/gwas/summary_statistics/GCST90001001-GCST90002000/GCST90001484/GCST90001484_buildGRCh37.tsv.gz
Relative count	Treg	CD39+ resting Treg % CD4 Treg	3437	f_Treg_Trait508	Relative count	Treg	GCST90001485	http://ftp.ebi.ac.uk/pub/databases/gwas/summary_statistics/GCST90001001-GCST90002000/GCST90001485/GCST90001485_buildGRCh37.tsv.gz
Absolute count	Treg	Activated Treg AC	3405	f_Treg_Trait509	Absolute count	Treg	GCST90001486	http://ftp.ebi.ac.uk/pub/databases/gwas/summary_statistics/GCST90001001-GCST90002000/GCST90001486/GCST90001486_buildGRCh37.tsv.gz
Relative count	Treg	Activated Treg %CD4 Treg	3437	f_Treg_Trait510	Relative count	Treg	GCST90001487	http://ftp.ebi.ac.uk/pub/databases/gwas/summary_statistics/GCST90001001-GCST90002000/GCST90001487/GCST90001487_buildGRCh37.tsv.gz
Relative count	Treg	Activated Treg %CD4	3437	f_Treg_Trait511	Relative count	Treg	GCST90001488	http://ftp.ebi.ac.uk/pub/databases/gwas/summary_statistics/GCST90001001-GCST90002000/GCST90001488/GCST90001488_buildGRCh37.tsv.gz
Absolute count	Treg	CD39+ activated Treg AC	3405	f_Treg_Trait512	Absolute count	Treg	GCST90001489	http://ftp.ebi.ac.uk/pub/databases/gwas/summary_statistics/GCST90001001-GCST90002000/GCST90001489/GCST90001489_buildGRCh37.tsv.gz
Relative count	Treg	CD39+ activated Treg %activated Treg	3437	f_Treg_Trait513	Relative count	Treg	GCST90001490	http://ftp.ebi.ac.uk/pub/databases/gwas/summary_statistics/GCST90001001-GCST90002000/GCST90001490/GCST90001490_buildGRCh37.tsv.gz
Relative count	Treg	CD39+ activated Treg %CD4 Treg	3437	f_Treg_Trait514	Relative count	Treg	GCST90001491	http://ftp.ebi.ac.uk/pub/databases/gwas/summary_statistics/GCST90001001-GCST90002000/GCST90001491/GCST90001491_buildGRCh37.tsv.gz
Absolute count	Treg	Secreting Treg AC	3405	f_Treg_Trait515	Absolute count	Treg	GCST90001492	http://ftp.ebi.ac.uk/pub/databases/gwas/summary_statistics/GCST90001001-GCST90002000/GCST90001492/GCST90001492_buildGRCh37.tsv.gz
Relative count	Treg	Secreting Treg % CD4 Treg	3437	f_Treg_Trait516	Relative count	Treg	GCST90001493	http://ftp.ebi.ac.uk/pub/databases/gwas/summary_statistics/GCST90001001-GCST90002000/GCST90001493/GCST90001493_buildGRCh37.tsv.gz
Relative count	Treg	Secreting Treg %CD4	3437	f_Treg_Trait517	Relative count	Treg	GCST90001494	http://ftp.ebi.ac.uk/pub/databases/gwas/summary_statistics/GCST90001001-GCST90002000/GCST90001494/GCST90001494_buildGRCh37.tsv.gz
Absolute count	Treg	CD39+ secreting Treg AC	3405	f_Treg_Trait518	Absolute count	Treg	GCST90001495	http://ftp.ebi.ac.uk/pub/databases/gwas/summary_statistics/GCST90001001-GCST90002000/GCST90001495/GCST90001495_buildGRCh37.tsv.gz
Relative count	Treg	CD39+ secreting Treg %secreting Treg	3437	f_Treg_Trait519	Relative count	Treg	GCST90001496	http://ftp.ebi.ac.uk/pub/databases/gwas/summary_statistics/GCST90001001-GCST90002000/GCST90001496/GCST90001496_buildGRCh37.tsv.gz
Relative count	Treg	CD39+ secreting Treg %CD4 Treg	3437	f_Treg_Trait520	Relative count	Treg	GCST90001497	http://ftp.ebi.ac.uk/pub/databases/gwas/summary_statistics/GCST90001001-GCST90002000/GCST90001497/GCST90001497_buildGRCh37.tsv.gz
Absolute count	Treg	Activated & resting Treg AC	3405	f_Treg_Trait521	Absolute count	Treg	GCST90001498	http://ftp.ebi.ac.uk/pub/databases/gwas/summary_statistics/GCST90001001-GCST90002000/GCST90001498/GCST90001498_buildGRCh37.tsv.gz
Relative count	Treg	Activated & resting Treg % CD4 Treg	3437	f_Treg_Trait522	Relative count	Treg	GCST90001499	http://ftp.ebi.ac.uk/pub/databases/gwas/summary_statistics/GCST90001001-GCST90002000/GCST90001499/GCST90001499_buildGRCh37.tsv.gz
Relative count	Treg	Activated & resting Treg %CD4+	3437	f_Treg_Trait523	Relative count	Treg	GCST90001500	http://ftp.ebi.ac.uk/pub/databases/gwas/summary_statistics/GCST90001001-GCST90002000/GCST90001500/GCST90001500_buildGRCh37.tsv.gz
Absolute count	Treg	Activated & secreting Treg AC	3405	f_Treg_Trait527	Absolute count	Treg	GCST90001501	http://ftp.ebi.ac.uk/pub/databases/gwas/summary_statistics/GCST90001001-GCST90002000/GCST90001501/GCST90001501_buildGRCh37.tsv.gz
Relative count	Treg	Activated & secreting Treg %CD4 Treg	3437	f_Treg_Trait528	Relative count	Treg	GCST90001502	http://ftp.ebi.ac.uk/pub/databases/gwas/summary_statistics/GCST90001001-GCST90002000/GCST90001502/GCST90001502_buildGRCh37.tsv.gz
Relative count	Treg	Activated & secreting Treg %CD4+	3437	f_Treg_Trait529	Relative count	Treg	GCST90001503	http://ftp.ebi.ac.uk/pub/databases/gwas/summary_statistics/GCST90001001-GCST90002000/GCST90001503/GCST90001503_buildGRCh37.tsv.gz
Absolute count	Treg	CD25hi AC	3405	f_Treg_Trait533	Absolute count	Treg	GCST90001504	http://ftp.ebi.ac.uk/pub/databases/gwas/summary_statistics/GCST90001001-GCST90002000/GCST90001504/GCST90001504_buildGRCh37.tsv.gz
Relative count	Treg	CD25hi %CD4+	3437	f_Treg_Trait534	Relative count	Treg	GCST90001505	http://ftp.ebi.ac.uk/pub/databases/gwas/summary_statistics/GCST90001001-GCST90002000/GCST90001505/GCST90001505_buildGRCh37.tsv.gz
Relative count	Treg	CD25hi %T cell	3437	f_Treg_Trait535	Relative count	Treg	GCST90001506	http://ftp.ebi.ac.uk/pub/databases/gwas/summary_statistics/GCST90001001-GCST90002000/GCST90001506/GCST90001506_buildGRCh37.tsv.gz
Absolute count	Treg	CD25hi CD45RA+ CD4 not Treg AC	3405	f_Treg_Trait536	Absolute count	Treg	GCST90001507	http://ftp.ebi.ac.uk/pub/databases/gwas/summary_statistics/GCST90001001-GCST90002000/GCST90001507/GCST90001507_buildGRCh37.tsv.gz
Relative count	Treg	CD25hi CD45RA+ CD4 not Treg %CD4+	3437	f_Treg_Trait537	Relative count	Treg	GCST90001508	http://ftp.ebi.ac.uk/pub/databases/gwas/summary_statistics/GCST90001001-GCST90002000/GCST90001508/GCST90001508_buildGRCh37.tsv.gz
Relative count	Treg	CD25hi CD45RA+ CD4 not Treg %T cell	3437	f_Treg_Trait538	Relative count	Treg	GCST90001509	http://ftp.ebi.ac.uk/pub/databases/gwas/summary_statistics/GCST90001001-GCST90002000/GCST90001509/GCST90001509_buildGRCh37.tsv.gz
Absolute count	Treg	CD25hi CD45RA- CD4 not Treg AC	3405	f_Treg_Trait539	Absolute count	Treg	GCST90001510	http://ftp.ebi.ac.uk/pub/databases/gwas/summary_statistics/GCST90001001-GCST90002000/GCST90001510/GCST90001510_buildGRCh37.tsv.gz
Relative count	Treg	CD25hi CD45RA- CD4 not Treg %CD4+	3437	f_Treg_Trait540	Relative count	Treg	GCST90001511	http://ftp.ebi.ac.uk/pub/databases/gwas/summary_statistics/GCST90001001-GCST90002000/GCST90001511/GCST90001511_buildGRCh37.tsv.gz
Relative count	Treg	CD25hi CD45RA- CD4 not Treg %T cell	3437	f_Treg_Trait541	Relative count	Treg	GCST90001512	http://ftp.ebi.ac.uk/pub/databases/gwas/summary_statistics/GCST90001001-GCST90002000/GCST90001512/GCST90001512_buildGRCh37.tsv.gz
Absolute count	Treg	CD4 Treg AC	3405	f_Treg_Trait542	Absolute count	Treg	GCST90001513	http://ftp.ebi.ac.uk/pub/databases/gwas/summary_statistics/GCST90001001-GCST90002000/GCST90001513/GCST90001513_buildGRCh37.tsv.gz
Absolute count	Myeloid cell	HSC AC	1930	MDSC_Trait1	Absolute count	Myeloid cell	GCST90001514	http://ftp.ebi.ac.uk/pub/databases/gwas/summary_statistics/GCST90001001-GCST90002000/GCST90001514/GCST90001514_buildGRCh37.tsv.gz
Absolute count	Myeloid cell	Im MDSC AC	1929	MDSC_Trait10	Absolute count	Myeloid cell	GCST90001515	http://ftp.ebi.ac.uk/pub/databases/gwas/summary_statistics/GCST90001001-GCST90002000/GCST90001515/GCST90001515_buildGRCh37.tsv.gz
Relative count	Myeloid cell	Im MDSC %CD33dim HLA DR- CD66b-	1929	MDSC_Trait11	Relative count	Myeloid cell	GCST90001516	http://ftp.ebi.ac.uk/pub/databases/gwas/summary_statistics/GCST90001001-GCST90002000/GCST90001516/GCST90001516_buildGRCh37.tsv.gz
Absolute count	Myeloid cell	CD33br HLA DR+ AC	1930	MDSC_Trait12	Absolute count	Myeloid cell	GCST90001517	http://ftp.ebi.ac.uk/pub/databases/gwas/summary_statistics/GCST90001001-GCST90002000/GCST90001517/GCST90001517_buildGRCh37.tsv.gz
Absolute count	Myeloid cell	CD33br HLA DR+ CD14- AC	1930	MDSC_Trait13	Absolute count	Myeloid cell	GCST90001518	http://ftp.ebi.ac.uk/pub/databases/gwas/summary_statistics/GCST90001001-GCST90002000/GCST90001518/GCST90001518_buildGRCh37.tsv.gz
Relative count	Myeloid cell	CD33br HLA DR+ CD14- %CD33br HLA DR+	1930	MDSC_Trait14	Relative count	Myeloid cell	GCST90001519	http://ftp.ebi.ac.uk/pub/databases/gwas/summary_statistics/GCST90001001-GCST90002000/GCST90001519/GCST90001519_buildGRCh37.tsv.gz
Absolute count	Myeloid cell	CD33br HLA DR+ CD14dim AC	1930	MDSC_Trait15	Absolute count	Myeloid cell	GCST90001520	http://ftp.ebi.ac.uk/pub/databases/gwas/summary_statistics/GCST90001001-GCST90002000/GCST90001520/GCST90001520_buildGRCh37.tsv.gz
Relative count	Myeloid cell	CD33br HLA DR+ CD14dim %CD33br HLA DR+	1930	MDSC_Trait16	Relative count	Myeloid cell	GCST90001521	http://ftp.ebi.ac.uk/pub/databases/gwas/summary_statistics/GCST90001001-GCST90002000/GCST90001521/GCST90001521_buildGRCh37.tsv.gz
Absolute count	Myeloid cell	CD33- HLA DR- AC	1930	MDSC_Trait22	Absolute count	Myeloid cell	GCST90001522	http://ftp.ebi.ac.uk/pub/databases/gwas/summary_statistics/GCST90001001-GCST90002000/GCST90001522/GCST90001522_buildGRCh37.tsv.gz
Absolute count	Myeloid cell	CD33- HLA DR+ AC	1930	MDSC_Trait23	Absolute count	Myeloid cell	GCST90001523	http://ftp.ebi.ac.uk/pub/databases/gwas/summary_statistics/GCST90001001-GCST90002000/GCST90001523/GCST90001523_buildGRCh37.tsv.gz
Absolute count	Myeloid cell	Gr MDSC AC	1928	MDSC_Trait24	Absolute count	Myeloid cell	GCST90001524	http://ftp.ebi.ac.uk/pub/databases/gwas/summary_statistics/GCST90001001-GCST90002000/GCST90001524/GCST90001524_buildGRCh37.tsv.gz
Absolute count	Myeloid cell	CD33dim HLA DR+ CD11b+ AC	1930	MDSC_Trait25	Absolute count	Myeloid cell	GCST90001525	http://ftp.ebi.ac.uk/pub/databases/gwas/summary_statistics/GCST90001001-GCST90002000/GCST90001525/GCST90001525_buildGRCh37.tsv.gz
Relative count	Myeloid cell	CD33dim HLA DR+ CD11b+ %CD33dim HLA DR+	1930	MDSC_Trait26	Relative count	Myeloid cell	GCST90001526	http://ftp.ebi.ac.uk/pub/databases/gwas/summary_statistics/GCST90001001-GCST90002000/GCST90001526/GCST90001526_buildGRCh37.tsv.gz
Absolute count	Myeloid cell	CD33dim HLA DR+ CD11b- AC	1930	MDSC_Trait27	Absolute count	Myeloid cell	GCST90001527	http://ftp.ebi.ac.uk/pub/databases/gwas/summary_statistics/GCST90001001-GCST90002000/GCST90001527/GCST90001527_buildGRCh37.tsv.gz
Relative count	Myeloid cell	CD33dim HLA DR+ CD11b- %CD33dim HLA DR+	1930	MDSC_Trait28	Relative count	Myeloid cell	GCST90001528	http://ftp.ebi.ac.uk/pub/databases/gwas/summary_statistics/GCST90001001-GCST90002000/GCST90001528/GCST90001528_buildGRCh37.tsv.gz
Absolute count	Myeloid cell	CD66b++ myeloid cell AC	1930	MDSC_Trait3	Absolute count	Myeloid cell	GCST90001529	http://ftp.ebi.ac.uk/pub/databases/gwas/summary_statistics/GCST90001001-GCST90002000/GCST90001529/GCST90001529_buildGRCh37.tsv.gz
Absolute count	Myeloid cell	Mo MDSC AC	1927	MDSC_Trait4	Absolute count	Myeloid cell	GCST90001530	http://ftp.ebi.ac.uk/pub/databases/gwas/summary_statistics/GCST90001001-GCST90002000/GCST90001530/GCST90001530_buildGRCh37.tsv.gz
Absolute count	Myeloid cell	CD33dim HLA DR- AC	1874	MDSC_Trait5	Absolute count	Myeloid cell	GCST90001531	http://ftp.ebi.ac.uk/pub/databases/gwas/summary_statistics/GCST90001001-GCST90002000/GCST90001531/GCST90001531_buildGRCh37.tsv.gz
Absolute count	Myeloid cell	Basophil AC	1929	MDSC_Trait8	Absolute count	Myeloid cell	GCST90001532	http://ftp.ebi.ac.uk/pub/databases/gwas/summary_statistics/GCST90001001-GCST90002000/GCST90001532/GCST90001532_buildGRCh37.tsv.gz
Relative count	Myeloid cell	Basophil %CD33dim HLA DR- CD66b-	1929	MDSC_Trait9	Relative count	Myeloid cell	GCST90001533	http://ftp.ebi.ac.uk/pub/databases/gwas/summary_statistics/GCST90001001-GCST90002000/GCST90001533/GCST90001533_buildGRCh37.tsv.gz
Absolute count	Maturation stages of T cell	CD45RA- CD4+ AC	3395	MT_ry_Trait514	Absolute count	Maturation stages of T cell	GCST90001534	http://ftp.ebi.ac.uk/pub/databases/gwas/summary_statistics/GCST90001001-GCST90002000/GCST90001534/GCST90001534_buildGRCh37.tsv.gz
Relative count	Maturation stages of T cell	CD45RA- CD4+ %CD4+	3427	MT_ry_Trait515	Relative count	Maturation stages of T cell	GCST90001535	http://ftp.ebi.ac.uk/pub/databases/gwas/summary_statistics/GCST90001001-GCST90002000/GCST90001535/GCST90001535_buildGRCh37.tsv.gz
Relative count	Maturation stages of T cell	CD45RA- CD4+ %T cell	3427	MT_ry_Trait516	Relative count	Maturation stages of T cell	GCST90001536	http://ftp.ebi.ac.uk/pub/databases/gwas/summary_statistics/GCST90001001-GCST90002000/GCST90001536/GCST90001536_buildGRCh37.tsv.gz
Absolute count	Maturation stages of T cell	CM CD4+ AC	3395	MT_Trait503	Absolute count	Maturation stages of T cell	GCST90001537	http://ftp.ebi.ac.uk/pub/databases/gwas/summary_statistics/GCST90001001-GCST90002000/GCST90001537/GCST90001537_buildGRCh37.tsv.gz
Relative count	Maturation stages of T cell	CM CD4+ %CD4+	3427	MT_Trait504	Relative count	Maturation stages of T cell	GCST90001538	http://ftp.ebi.ac.uk/pub/databases/gwas/summary_statistics/GCST90001001-GCST90002000/GCST90001538/GCST90001538_buildGRCh37.tsv.gz
Relative count	Maturation stages of T cell	CM CD4+ %T cell	3427	MT_Trait505	Relative count	Maturation stages of T cell	GCST90001539	http://ftp.ebi.ac.uk/pub/databases/gwas/summary_statistics/GCST90001001-GCST90002000/GCST90001539/GCST90001539_buildGRCh37.tsv.gz
Absolute count	Maturation stages of T cell	Naive CD4+ AC	3395	MT_Trait506	Absolute count	Maturation stages of T cell	GCST90001540	http://ftp.ebi.ac.uk/pub/databases/gwas/summary_statistics/GCST90001001-GCST90002000/GCST90001540/GCST90001540_buildGRCh37.tsv.gz
Relative count	Maturation stages of T cell	Naive CD4+ %CD4+	3427	MT_Trait507	Relative count	Maturation stages of T cell	GCST90001541	http://ftp.ebi.ac.uk/pub/databases/gwas/summary_statistics/GCST90001001-GCST90002000/GCST90001541/GCST90001541_buildGRCh37.tsv.gz
Absolute count	Maturation stages of T cell	EM CD4+ AC	3395	MT_Trait508	Absolute count	Maturation stages of T cell	GCST90001542	http://ftp.ebi.ac.uk/pub/databases/gwas/summary_statistics/GCST90001001-GCST90002000/GCST90001542/GCST90001542_buildGRCh37.tsv.gz
Relative count	Maturation stages of T cell	EM CD4+ %CD4+	3427	MT_Trait509	Relative count	Maturation stages of T cell	GCST90001543	http://ftp.ebi.ac.uk/pub/databases/gwas/summary_statistics/GCST90001001-GCST90002000/GCST90001543/GCST90001543_buildGRCh37.tsv.gz
Relative count	Maturation stages of T cell	EM CD4+ %T cell	3427	MT_Trait510	Relative count	Maturation stages of T cell	GCST90001544	http://ftp.ebi.ac.uk/pub/databases/gwas/summary_statistics/GCST90001001-GCST90002000/GCST90001544/GCST90001544_buildGRCh37.tsv.gz
Absolute count	Maturation stages of T cell	TD CD4+ AC	3395	MT_Trait511	Absolute count	Maturation stages of T cell	GCST90001545	http://ftp.ebi.ac.uk/pub/databases/gwas/summary_statistics/GCST90001001-GCST90002000/GCST90001545/GCST90001545_buildGRCh37.tsv.gz
Relative count	Maturation stages of T cell	TD CD4+ %CD4+	3427	MT_Trait512	Relative count	Maturation stages of T cell	GCST90001546	http://ftp.ebi.ac.uk/pub/databases/gwas/summary_statistics/GCST90001001-GCST90002000/GCST90001546/GCST90001546_buildGRCh37.tsv.gz
Relative count	Maturation stages of T cell	TD CD4+ %T cell	3427	MT_Trait513	Relative count	Maturation stages of T cell	GCST90001547	http://ftp.ebi.ac.uk/pub/databases/gwas/summary_statistics/GCST90001001-GCST90002000/GCST90001547/GCST90001547_buildGRCh37.tsv.gz
Absolute count	Maturation stages of T cell	CM CD8br AC	3395	MT_Trait522	Absolute count	Maturation stages of T cell	GCST90001548	http://ftp.ebi.ac.uk/pub/databases/gwas/summary_statistics/GCST90001001-GCST90002000/GCST90001548/GCST90001548_buildGRCh37.tsv.gz
Relative count	Maturation stages of T cell	CM CD8br %CD8br	3427	MT_Trait523	Relative count	Maturation stages of T cell	GCST90001549	http://ftp.ebi.ac.uk/pub/databases/gwas/summary_statistics/GCST90001001-GCST90002000/GCST90001549/GCST90001549_buildGRCh37.tsv.gz
Relative count	Maturation stages of T cell	CM CD8br %T cell	3427	MT_Trait524	Relative count	Maturation stages of T cell	GCST90001550	http://ftp.ebi.ac.uk/pub/databases/gwas/summary_statistics/GCST90001001-GCST90002000/GCST90001550/GCST90001550_buildGRCh37.tsv.gz
Absolute count	Maturation stages of T cell	Naive CD8br AC	3395	MT_Trait525	Absolute count	Maturation stages of T cell	GCST90001551	http://ftp.ebi.ac.uk/pub/databases/gwas/summary_statistics/GCST90001001-GCST90002000/GCST90001551/GCST90001551_buildGRCh37.tsv.gz
Relative count	Maturation stages of T cell	Naive CD8br %CD8br	3427	MT_Trait526	Relative count	Maturation stages of T cell	GCST90001552	http://ftp.ebi.ac.uk/pub/databases/gwas/summary_statistics/GCST90001001-GCST90002000/GCST90001552/GCST90001552_buildGRCh37.tsv.gz
Relative count	Maturation stages of T cell	Naive CD8br %T cell	3427	MT_Trait527	Relative count	Maturation stages of T cell	GCST90001553	http://ftp.ebi.ac.uk/pub/databases/gwas/summary_statistics/GCST90001001-GCST90002000/GCST90001553/GCST90001553_buildGRCh37.tsv.gz
Absolute count	Maturation stages of T cell	EM CD8br AC	3395	MT_Trait528	Absolute count	Maturation stages of T cell	GCST90001554	http://ftp.ebi.ac.uk/pub/databases/gwas/summary_statistics/GCST90001001-GCST90002000/GCST90001554/GCST90001554_buildGRCh37.tsv.gz
Relative count	Maturation stages of T cell	EM CD8br %CD8br	3427	MT_Trait529	Relative count	Maturation stages of T cell	GCST90001555	http://ftp.ebi.ac.uk/pub/databases/gwas/summary_statistics/GCST90001001-GCST90002000/GCST90001555/GCST90001555_buildGRCh37.tsv.gz
Relative count	Maturation stages of T cell	EM CD8br %T cell	3427	MT_Trait530	Relative count	Maturation stages of T cell	GCST90001556	http://ftp.ebi.ac.uk/pub/databases/gwas/summary_statistics/GCST90001001-GCST90002000/GCST90001556/GCST90001556_buildGRCh37.tsv.gz
Absolute count	Maturation stages of T cell	TD CD8br AC	3395	MT_Trait531	Absolute count	Maturation stages of T cell	GCST90001557	http://ftp.ebi.ac.uk/pub/databases/gwas/summary_statistics/GCST90001001-GCST90002000/GCST90001557/GCST90001557_buildGRCh37.tsv.gz
Relative count	Maturation stages of T cell	TD CD8br %CD8br	3427	MT_Trait532	Relative count	Maturation stages of T cell	GCST90001558	http://ftp.ebi.ac.uk/pub/databases/gwas/summary_statistics/GCST90001001-GCST90002000/GCST90001558/GCST90001558_buildGRCh37.tsv.gz
Relative count	Maturation stages of T cell	TD CD8br %T cell	3427	MT_Trait533	Relative count	Maturation stages of T cell	GCST90001559	http://ftp.ebi.ac.uk/pub/databases/gwas/summary_statistics/GCST90001001-GCST90002000/GCST90001559/GCST90001559_buildGRCh37.tsv.gz
Absolute count	Maturation stages of T cell	CD45RA+ CD8br AC	3395	MT_Trait537	Absolute count	Maturation stages of T cell	GCST90001560	http://ftp.ebi.ac.uk/pub/databases/gwas/summary_statistics/GCST90001001-GCST90002000/GCST90001560/GCST90001560_buildGRCh37.tsv.gz
Relative count	Maturation stages of T cell	CD45RA+ CD8br %CD8br	3427	MT_Trait538	Relative count	Maturation stages of T cell	GCST90001561	http://ftp.ebi.ac.uk/pub/databases/gwas/summary_statistics/GCST90001001-GCST90002000/GCST90001561/GCST90001561_buildGRCh37.tsv.gz
Relative count	Maturation stages of T cell	CD45RA+ CD8br %T cell	3427	MT_Trait539	Relative count	Maturation stages of T cell	GCST90001562	http://ftp.ebi.ac.uk/pub/databases/gwas/summary_statistics/GCST90001001-GCST90002000/GCST90001562/GCST90001562_buildGRCh37.tsv.gz
Absolute count	Maturation stages of T cell	CM DN (CD4-CD8-) AC	3395	MT_Trait542	Absolute count	Maturation stages of T cell	GCST90001563	http://ftp.ebi.ac.uk/pub/databases/gwas/summary_statistics/GCST90001001-GCST90002000/GCST90001563/GCST90001563_buildGRCh37.tsv.gz
Relative count	Maturation stages of T cell	CM DN (CD4-CD8-) %DN	3427	MT_Trait543	Relative count	Maturation stages of T cell	GCST90001564	http://ftp.ebi.ac.uk/pub/databases/gwas/summary_statistics/GCST90001001-GCST90002000/GCST90001564/GCST90001564_buildGRCh37.tsv.gz
Relative count	Maturation stages of T cell	CM DN (CD4-CD8-) %T cell	3427	MT_Trait544	Relative count	Maturation stages of T cell	GCST90001565	http://ftp.ebi.ac.uk/pub/databases/gwas/summary_statistics/GCST90001001-GCST90002000/GCST90001565/GCST90001565_buildGRCh37.tsv.gz
Absolute count	Maturation stages of T cell	Naive DN (CD4-CD8-) AC	3395	MT_Trait545	Absolute count	Maturation stages of T cell	GCST90001566	http://ftp.ebi.ac.uk/pub/databases/gwas/summary_statistics/GCST90001001-GCST90002000/GCST90001566/GCST90001566_buildGRCh37.tsv.gz
Relative count	Maturation stages of T cell	Naive DN (CD4-CD8-) %DN	3427	MT_Trait546	Relative count	Maturation stages of T cell	GCST90001567	http://ftp.ebi.ac.uk/pub/databases/gwas/summary_statistics/GCST90001001-GCST90002000/GCST90001567/GCST90001567_buildGRCh37.tsv.gz
Relative count	Maturation stages of T cell	Naive DN (CD4-CD8-) %T cell	3427	MT_Trait547	Relative count	Maturation stages of T cell	GCST90001568	http://ftp.ebi.ac.uk/pub/databases/gwas/summary_statistics/GCST90001001-GCST90002000/GCST90001568/GCST90001568_buildGRCh37.tsv.gz
Absolute count	Maturation stages of T cell	EM DN (CD4-CD8-) AC	3395	MT_Trait548	Absolute count	Maturation stages of T cell	GCST90001569	http://ftp.ebi.ac.uk/pub/databases/gwas/summary_statistics/GCST90001001-GCST90002000/GCST90001569/GCST90001569_buildGRCh37.tsv.gz
Relative count	Maturation stages of T cell	EM DN (CD4-CD8-) %DN	3427	MT_Trait549	Relative count	Maturation stages of T cell	GCST90001570	http://ftp.ebi.ac.uk/pub/databases/gwas/summary_statistics/GCST90001001-GCST90002000/GCST90001570/GCST90001570_buildGRCh37.tsv.gz
Relative count	Maturation stages of T cell	EM DN (CD4-CD8-) %T cell	3427	MT_Trait550	Relative count	Maturation stages of T cell	GCST90001571	http://ftp.ebi.ac.uk/pub/databases/gwas/summary_statistics/GCST90001001-GCST90002000/GCST90001571/GCST90001571_buildGRCh37.tsv.gz
Absolute count	Maturation stages of T cell	TD DN (CD4-CD8-) AC	3395	MT_Trait551	Absolute count	Maturation stages of T cell	GCST90001572	http://ftp.ebi.ac.uk/pub/databases/gwas/summary_statistics/GCST90001001-GCST90002000/GCST90001572/GCST90001572_buildGRCh37.tsv.gz
Relative count	Maturation stages of T cell	TD DN (CD4-CD8-) %DN	3427	MT_Trait552	Relative count	Maturation stages of T cell	GCST90001573	http://ftp.ebi.ac.uk/pub/databases/gwas/summary_statistics/GCST90001001-GCST90002000/GCST90001573/GCST90001573_buildGRCh37.tsv.gz
Relative count	Maturation stages of T cell	TD DN (CD4-CD8-) %T cell	3427	MT_Trait553	Relative count	Maturation stages of T cell	GCST90001574	http://ftp.ebi.ac.uk/pub/databases/gwas/summary_statistics/GCST90001001-GCST90002000/GCST90001574/GCST90001574_buildGRCh37.tsv.gz
Relative count	Maturation stages of T cell	Naive CD4+ %T cell	3427	MT_Trait560	Relative count	Maturation stages of T cell	GCST90001575	http://ftp.ebi.ac.uk/pub/databases/gwas/summary_statistics/GCST90001001-GCST90002000/GCST90001575/GCST90001575_buildGRCh37.tsv.gz
Relative count	B cell	Transitional %B cell	3755	N_BC_Trait3	Relative count	B cell	GCST90001576	http://ftp.ebi.ac.uk/pub/databases/gwas/summary_statistics/GCST90001001-GCST90002000/GCST90001576/GCST90001576_buildGRCh37.tsv.gz
Absolute count	B cell	Transitional AC	3754	N_BC_Trait4	Absolute count	B cell	GCST90001577	http://ftp.ebi.ac.uk/pub/databases/gwas/summary_statistics/GCST90001001-GCST90002000/GCST90001577/GCST90001577_buildGRCh37.tsv.gz
Relative count	B cell	Transitional %lymphocyte	3754	N_BC_Trait6	Relative count	B cell	GCST90001578	http://ftp.ebi.ac.uk/pub/databases/gwas/summary_statistics/GCST90001001-GCST90002000/GCST90001578/GCST90001578_buildGRCh37.tsv.gz
Absolute count	Monocyte	CD14- CD16+ monocyte AC	3727	N_MONO_Trait501	Absolute count	Monocyte	GCST90001579	http://ftp.ebi.ac.uk/pub/databases/gwas/summary_statistics/GCST90001001-GCST90002000/GCST90001579/GCST90001579_buildGRCh37.tsv.gz
Absolute count	Monocyte	CD14+ CD16+ monocyte AC	3727	N_MONO_Trait503	Absolute count	Monocyte	GCST90001580	http://ftp.ebi.ac.uk/pub/databases/gwas/summary_statistics/GCST90001001-GCST90002000/GCST90001580/GCST90001580_buildGRCh37.tsv.gz
Absolute count	Monocyte	CD14- CD16- AC	3727	N_MONO_Trait505	Absolute count	Monocyte	GCST90001581	http://ftp.ebi.ac.uk/pub/databases/gwas/summary_statistics/GCST90001001-GCST90002000/GCST90001581/GCST90001581_buildGRCh37.tsv.gz
Absolute count	Monocyte	CD14+ CD16- monocyte AC	3727	N_MONO_Trait507	Absolute count	Monocyte	GCST90001582	http://ftp.ebi.ac.uk/pub/databases/gwas/summary_statistics/GCST90001001-GCST90002000/GCST90001582/GCST90001582_buildGRCh37.tsv.gz
Absolute count	Monocyte	Monocyte AC	3727	N_MONO_Trait513	Absolute count	Monocyte	GCST90001583	http://ftp.ebi.ac.uk/pub/databases/gwas/summary_statistics/GCST90001001-GCST90002000/GCST90001583/GCST90001583_buildGRCh37.tsv.gz
Relative count	Monocyte	CD14- CD16+ monocyte %monocyte	3727	N_MONO_Trait514	Relative count	Monocyte	GCST90001584	http://ftp.ebi.ac.uk/pub/databases/gwas/summary_statistics/GCST90001001-GCST90002000/GCST90001584/GCST90001584_buildGRCh37.tsv.gz
Relative count	Monocyte	CD14+ CD16+ monocyte %monocyte	3727	N_MONO_Trait515	Relative count	Monocyte	GCST90001585	http://ftp.ebi.ac.uk/pub/databases/gwas/summary_statistics/GCST90001001-GCST90002000/GCST90001585/GCST90001585_buildGRCh37.tsv.gz
Relative count	Monocyte	CD14+ CD16- monocyte %monocyte	3727	N_MONO_Trait516	Relative count	Monocyte	GCST90001586	http://ftp.ebi.ac.uk/pub/databases/gwas/summary_statistics/GCST90001001-GCST90002000/GCST90001586/GCST90001586_buildGRCh37.tsv.gz
Relative count	Monocyte	CD16+ monocyte %monocyte	3727	N_MONO_Trait517	Relative count	Monocyte	GCST90001587	http://ftp.ebi.ac.uk/pub/databases/gwas/summary_statistics/GCST90001001-GCST90002000/GCST90001587/GCST90001587_buildGRCh37.tsv.gz
Relative count	TBNK	T/B	3728	RATIO_CD3_B	Relative count	TBNK	GCST90001588	http://ftp.ebi.ac.uk/pub/databases/gwas/summary_statistics/GCST90001001-GCST90002000/GCST90001588/GCST90001588_buildGRCh37.tsv.gz
Relative count	TBNK	CD4/CD8br	3728	RATIO_CD4_CD8B	Relative count	TBNK	GCST90001589	http://ftp.ebi.ac.uk/pub/databases/gwas/summary_statistics/GCST90001001-GCST90002000/GCST90001589/GCST90001589_buildGRCh37.tsv.gz
Absolute count	TBNK	CD4+ AC	3652	TB_ry_Trait512	Absolute count	TBNK	GCST90001590	http://ftp.ebi.ac.uk/pub/databases/gwas/summary_statistics/GCST90001001-GCST90002000/GCST90001590/GCST90001590_buildGRCh37.tsv.gz
Relative count	TBNK	CD4+ %T cell	3668	TB_ry_Trait513	Relative count	TBNK	GCST90001591	http://ftp.ebi.ac.uk/pub/databases/gwas/summary_statistics/GCST90001001-GCST90002000/GCST90001591/GCST90001591_buildGRCh37.tsv.gz
Absolute count	TBNK	CD8br AC	3652	TB_ry_Trait515	Absolute count	TBNK	GCST90001592	http://ftp.ebi.ac.uk/pub/databases/gwas/summary_statistics/GCST90001001-GCST90002000/GCST90001592/GCST90001592_buildGRCh37.tsv.gz
Relative count	TBNK	CD8br %T cell	3668	TB_ry_Trait516	Relative count	TBNK	GCST90001593	http://ftp.ebi.ac.uk/pub/databases/gwas/summary_statistics/GCST90001001-GCST90002000/GCST90001593/GCST90001593_buildGRCh37.tsv.gz
Absolute count	TBNK	DP (CD4+CD8+) AC	3652	TB_ry_Trait518	Absolute count	TBNK	GCST90001594	http://ftp.ebi.ac.uk/pub/databases/gwas/summary_statistics/GCST90001001-GCST90002000/GCST90001594/GCST90001594_buildGRCh37.tsv.gz
Relative count	TBNK	DP (CD4+CD8+) %T cell	3668	TB_ry_Trait519	Relative count	TBNK	GCST90001595	http://ftp.ebi.ac.uk/pub/databases/gwas/summary_statistics/GCST90001001-GCST90002000/GCST90001595/GCST90001595_buildGRCh37.tsv.gz
Absolute count	TBNK	CD8dim AC	3652	TB_ry_Trait524	Absolute count	TBNK	GCST90001596	http://ftp.ebi.ac.uk/pub/databases/gwas/summary_statistics/GCST90001001-GCST90002000/GCST90001596/GCST90001596_buildGRCh37.tsv.gz
Relative count	TBNK	CD8dim %T cell	3668	TB_ry_Trait525	Relative count	TBNK	GCST90001597	http://ftp.ebi.ac.uk/pub/databases/gwas/summary_statistics/GCST90001001-GCST90002000/GCST90001597/GCST90001597_buildGRCh37.tsv.gz
Absolute count	TBNK	DN (CD4-CD8-) AC	3652	TB_ry_Trait527	Absolute count	TBNK	GCST90001598	http://ftp.ebi.ac.uk/pub/databases/gwas/summary_statistics/GCST90001001-GCST90002000/GCST90001598/GCST90001598_buildGRCh37.tsv.gz
Relative count	TBNK	DN (CD4-CD8-) %T cell	3668	TB_ry_Trait528	Relative count	TBNK	GCST90001599	http://ftp.ebi.ac.uk/pub/databases/gwas/summary_statistics/GCST90001001-GCST90002000/GCST90001599/GCST90001599_buildGRCh37.tsv.gz
Absolute count	TBNK	Leukocyte AC	3653	TB_Trait501	Absolute count	TBNK	GCST90001600	http://ftp.ebi.ac.uk/pub/databases/gwas/summary_statistics/GCST90001001-GCST90002000/GCST90001600/GCST90001600_buildGRCh37.tsv.gz
Absolute count	TBNK	Lymphocyte AC	3653	TB_Trait507	Absolute count	TBNK	GCST90001601	http://ftp.ebi.ac.uk/pub/databases/gwas/summary_statistics/GCST90001001-GCST90002000/GCST90001601/GCST90001601_buildGRCh37.tsv.gz
Relative count	TBNK	Lymphocyte %leukocyte	3669	TB_Trait508	Relative count	TBNK	GCST90001602	http://ftp.ebi.ac.uk/pub/databases/gwas/summary_statistics/GCST90001001-GCST90002000/GCST90001602/GCST90001602_buildGRCh37.tsv.gz
Absolute count	TBNK	T cell AC	3653	TB_Trait509	Absolute count	TBNK	GCST90001603	http://ftp.ebi.ac.uk/pub/databases/gwas/summary_statistics/GCST90001001-GCST90002000/GCST90001603/GCST90001603_buildGRCh37.tsv.gz
Relative count	TBNK	T cell %lymphocyte	3669	TB_Trait510	Relative count	TBNK	GCST90001604	http://ftp.ebi.ac.uk/pub/databases/gwas/summary_statistics/GCST90001001-GCST90002000/GCST90001604/GCST90001604_buildGRCh37.tsv.gz
Relative count	TBNK	T cell %leukocyte	3669	TB_Trait511	Relative count	TBNK	GCST90001605	http://ftp.ebi.ac.uk/pub/databases/gwas/summary_statistics/GCST90001001-GCST90002000/GCST90001605/GCST90001605_buildGRCh37.tsv.gz
Relative count	TBNK	CD4+ %leukocyte	3668	TB_Trait514	Relative count	TBNK	GCST90001606	http://ftp.ebi.ac.uk/pub/databases/gwas/summary_statistics/GCST90001001-GCST90002000/GCST90001606/GCST90001606_buildGRCh37.tsv.gz
Relative count	TBNK	CD8br %leukocyte	3668	TB_Trait517	Relative count	TBNK	GCST90001607	http://ftp.ebi.ac.uk/pub/databases/gwas/summary_statistics/GCST90001001-GCST90002000/GCST90001607/GCST90001607_buildGRCh37.tsv.gz
Relative count	TBNK	DP (CD4+CD8+) %leukocyte	3668	TB_Trait520	Relative count	TBNK	GCST90001608	http://ftp.ebi.ac.uk/pub/databases/gwas/summary_statistics/GCST90001001-GCST90002000/GCST90001608/GCST90001608_buildGRCh37.tsv.gz
Absolute count	TBNK	CD4+ CD8dim AC	3652	TB_Trait521	Absolute count	TBNK	GCST90001609	http://ftp.ebi.ac.uk/pub/databases/gwas/summary_statistics/GCST90001001-GCST90002000/GCST90001609/GCST90001609_buildGRCh37.tsv.gz
Relative count	TBNK	CD4+ CD8dim %lymphocyte	3668	TB_Trait522	Relative count	TBNK	GCST90001610	http://ftp.ebi.ac.uk/pub/databases/gwas/summary_statistics/GCST90001001-GCST90002000/GCST90001610/GCST90001610_buildGRCh37.tsv.gz
Relative count	TBNK	CD4+ CD8dim %leukocyte	3668	TB_Trait523	Relative count	TBNK	GCST90001611	http://ftp.ebi.ac.uk/pub/databases/gwas/summary_statistics/GCST90001001-GCST90002000/GCST90001611/GCST90001611_buildGRCh37.tsv.gz
Relative count	TBNK	CD8dim %leukocyte	3668	TB_Trait526	Relative count	TBNK	GCST90001612	http://ftp.ebi.ac.uk/pub/databases/gwas/summary_statistics/GCST90001001-GCST90002000/GCST90001612/GCST90001612_buildGRCh37.tsv.gz
Relative count	TBNK	DN (CD4-CD8-) %leukocyte	3668	TB_Trait529	Relative count	TBNK	GCST90001613	http://ftp.ebi.ac.uk/pub/databases/gwas/summary_statistics/GCST90001001-GCST90002000/GCST90001613/GCST90001613_buildGRCh37.tsv.gz
Relative count	TBNK	CD8br and CD8dim %leukocyte	3668	TB_Trait532	Relative count	TBNK	GCST90001614	http://ftp.ebi.ac.uk/pub/databases/gwas/summary_statistics/GCST90001001-GCST90002000/GCST90001614/GCST90001614_buildGRCh37.tsv.gz
Absolute count	TBNK	TCRgd AC	3650	TB_Trait533	Absolute count	TBNK	GCST90001615	http://ftp.ebi.ac.uk/pub/databases/gwas/summary_statistics/GCST90001001-GCST90002000/GCST90001615/GCST90001615_buildGRCh37.tsv.gz
Relative count	TBNK	TCRgd %T cell	3666	TB_Trait534	Relative count	TBNK	GCST90001616	http://ftp.ebi.ac.uk/pub/databases/gwas/summary_statistics/GCST90001001-GCST90002000/GCST90001616/GCST90001616_buildGRCh37.tsv.gz
Relative count	TBNK	TCRgd %lymphocyte	3666	TB_Trait535	Relative count	TBNK	GCST90001617	http://ftp.ebi.ac.uk/pub/databases/gwas/summary_statistics/GCST90001001-GCST90002000/GCST90001617/GCST90001617_buildGRCh37.tsv.gz
Absolute count	TBNK	HLA DR+ T cell AC	3580	TB_Trait536	Absolute count	TBNK	GCST90001618	http://ftp.ebi.ac.uk/pub/databases/gwas/summary_statistics/GCST90001001-GCST90002000/GCST90001618/GCST90001618_buildGRCh37.tsv.gz
Relative count	TBNK	HLA DR+ T cell%T cell	3596	TB_Trait537	Relative count	TBNK	GCST90001619	http://ftp.ebi.ac.uk/pub/databases/gwas/summary_statistics/GCST90001001-GCST90002000/GCST90001619/GCST90001619_buildGRCh37.tsv.gz
Relative count	TBNK	HLA DR+ T cell%lymphocyte	3596	TB_Trait538	Relative count	TBNK	GCST90001620	http://ftp.ebi.ac.uk/pub/databases/gwas/summary_statistics/GCST90001001-GCST90002000/GCST90001620/GCST90001620_buildGRCh37.tsv.gz
Absolute count	TBNK	NKT AC	3653	TB_Trait539	Absolute count	TBNK	GCST90001621	http://ftp.ebi.ac.uk/pub/databases/gwas/summary_statistics/GCST90001001-GCST90002000/GCST90001621/GCST90001621_buildGRCh37.tsv.gz
Relative count	TBNK	NKT %T cell	3669	TB_Trait540	Relative count	TBNK	GCST90001622	http://ftp.ebi.ac.uk/pub/databases/gwas/summary_statistics/GCST90001001-GCST90002000/GCST90001622/GCST90001622_buildGRCh37.tsv.gz
Relative count	TBNK	NKT %lymphocyte	3669	TB_Trait541	Relative count	TBNK	GCST90001623	http://ftp.ebi.ac.uk/pub/databases/gwas/summary_statistics/GCST90001001-GCST90002000/GCST90001623/GCST90001623_buildGRCh37.tsv.gz
Absolute count	TBNK	HLA DR+ CD4+ AC	3579	TB_Trait542	Absolute count	TBNK	GCST90001624	http://ftp.ebi.ac.uk/pub/databases/gwas/summary_statistics/GCST90001001-GCST90002000/GCST90001624/GCST90001624_buildGRCh37.tsv.gz
Relative count	TBNK	HLA DR+ CD4+ %T cell	3595	TB_Trait543	Relative count	TBNK	GCST90001625	http://ftp.ebi.ac.uk/pub/databases/gwas/summary_statistics/GCST90001001-GCST90002000/GCST90001625/GCST90001625_buildGRCh37.tsv.gz
Relative count	TBNK	HLA DR+ CD4+ %lymphocyte	3595	TB_Trait544	Relative count	TBNK	GCST90001626	http://ftp.ebi.ac.uk/pub/databases/gwas/summary_statistics/GCST90001001-GCST90002000/GCST90001626/GCST90001626_buildGRCh37.tsv.gz
Absolute count	TBNK	HLA DR+ CD8br AC	3579	TB_Trait545	Absolute count	TBNK	GCST90001627	http://ftp.ebi.ac.uk/pub/databases/gwas/summary_statistics/GCST90001001-GCST90002000/GCST90001627/GCST90001627_buildGRCh37.tsv.gz
Relative count	TBNK	HLA DR+ CD8br %T cell	3595	TB_Trait546	Relative count	TBNK	GCST90001628	http://ftp.ebi.ac.uk/pub/databases/gwas/summary_statistics/GCST90001001-GCST90002000/GCST90001628/GCST90001628_buildGRCh37.tsv.gz
Relative count	TBNK	HLA DR+ CD8br %lymphocyte	3595	TB_Trait547	Relative count	TBNK	GCST90001629	http://ftp.ebi.ac.uk/pub/databases/gwas/summary_statistics/GCST90001001-GCST90002000/GCST90001629/GCST90001629_buildGRCh37.tsv.gz
Absolute count	TBNK	CD8br NKT AC	3652	TB_Trait548	Absolute count	TBNK	GCST90001630	http://ftp.ebi.ac.uk/pub/databases/gwas/summary_statistics/GCST90001001-GCST90002000/GCST90001630/GCST90001630_buildGRCh37.tsv.gz
Relative count	TBNK	CD8br NKT %T cell	3668	TB_Trait549	Relative count	TBNK	GCST90001631	http://ftp.ebi.ac.uk/pub/databases/gwas/summary_statistics/GCST90001001-GCST90002000/GCST90001631/GCST90001631_buildGRCh37.tsv.gz
Relative count	TBNK	CD8br NKT %lymphocyte	3668	TB_Trait550	Relative count	TBNK	GCST90001632	http://ftp.ebi.ac.uk/pub/databases/gwas/summary_statistics/GCST90001001-GCST90002000/GCST90001632/GCST90001632_buildGRCh37.tsv.gz
Absolute count	TBNK	CD8dim NKT AC	3652	TB_Trait551	Absolute count	TBNK	GCST90001633	http://ftp.ebi.ac.uk/pub/databases/gwas/summary_statistics/GCST90001001-GCST90002000/GCST90001633/GCST90001633_buildGRCh37.tsv.gz
Relative count	TBNK	CD8dim NKT %T cell	3668	TB_Trait552	Relative count	TBNK	GCST90001634	http://ftp.ebi.ac.uk/pub/databases/gwas/summary_statistics/GCST90001001-GCST90002000/GCST90001634/GCST90001634_buildGRCh37.tsv.gz
Relative count	TBNK	CD8dim NKT %lymphocyte	3668	TB_Trait553	Relative count	TBNK	GCST90001635	http://ftp.ebi.ac.uk/pub/databases/gwas/summary_statistics/GCST90001001-GCST90002000/GCST90001635/GCST90001635_buildGRCh37.tsv.gz
Absolute count	TBNK	DN (CD4-CD8-) NKT AC	3652	TB_Trait554	Absolute count	TBNK	GCST90001636	http://ftp.ebi.ac.uk/pub/databases/gwas/summary_statistics/GCST90001001-GCST90002000/GCST90001636/GCST90001636_buildGRCh37.tsv.gz
Relative count	TBNK	DN (CD4-CD8-) NKT %T cell	3668	TB_Trait555	Relative count	TBNK	GCST90001637	http://ftp.ebi.ac.uk/pub/databases/gwas/summary_statistics/GCST90001001-GCST90002000/GCST90001637/GCST90001637_buildGRCh37.tsv.gz
Relative count	TBNK	DN (CD4-CD8-) NKT %lymphocyte	3668	TB_Trait556	Relative count	TBNK	GCST90001638	http://ftp.ebi.ac.uk/pub/databases/gwas/summary_statistics/GCST90001001-GCST90002000/GCST90001638/GCST90001638_buildGRCh37.tsv.gz
Absolute count	TBNK	CD3- lymphocyte AC	3653	TB_Trait560	Absolute count	TBNK	GCST90001639	http://ftp.ebi.ac.uk/pub/databases/gwas/summary_statistics/GCST90001001-GCST90002000/GCST90001639/GCST90001639_buildGRCh37.tsv.gz
Relative count	TBNK	CD3- lymphocyte %lymphocyte	3669	TB_Trait561	Relative count	TBNK	GCST90001640	http://ftp.ebi.ac.uk/pub/databases/gwas/summary_statistics/GCST90001001-GCST90002000/GCST90001640/GCST90001640_buildGRCh37.tsv.gz
Relative count	TBNK	CD3- lymphocyte %leukocyte	3669	TB_Trait562	Relative count	TBNK	GCST90001641	http://ftp.ebi.ac.uk/pub/databases/gwas/summary_statistics/GCST90001001-GCST90002000/GCST90001641/GCST90001641_buildGRCh37.tsv.gz
Absolute count	TBNK	B cell AC	3653	TB_Trait563	Absolute count	TBNK	GCST90001642	http://ftp.ebi.ac.uk/pub/databases/gwas/summary_statistics/GCST90001001-GCST90002000/GCST90001642/GCST90001642_buildGRCh37.tsv.gz
Relative count	TBNK	B cell % CD3- lymphocyte	3669	TB_Trait564	Relative count	TBNK	GCST90001643	http://ftp.ebi.ac.uk/pub/databases/gwas/summary_statistics/GCST90001001-GCST90002000/GCST90001643/GCST90001643_buildGRCh37.tsv.gz
Relative count	TBNK	B cell %lymphocyte	3669	TB_Trait565	Relative count	TBNK	GCST90001644	http://ftp.ebi.ac.uk/pub/databases/gwas/summary_statistics/GCST90001001-GCST90002000/GCST90001644/GCST90001644_buildGRCh37.tsv.gz
Absolute count	TBNK	NK AC	3653	TB_Trait566	Absolute count	TBNK	GCST90001645	http://ftp.ebi.ac.uk/pub/databases/gwas/summary_statistics/GCST90001001-GCST90002000/GCST90001645/GCST90001645_buildGRCh37.tsv.gz
Relative count	TBNK	NK %CD3- lymphocyte	3669	TB_Trait567	Relative count	TBNK	GCST90001646	http://ftp.ebi.ac.uk/pub/databases/gwas/summary_statistics/GCST90001001-GCST90002000/GCST90001646/GCST90001646_buildGRCh37.tsv.gz
Relative count	TBNK	NK %lymphocyte	3669	TB_Trait568	Relative count	TBNK	GCST90001647	http://ftp.ebi.ac.uk/pub/databases/gwas/summary_statistics/GCST90001001-GCST90002000/GCST90001647/GCST90001647_buildGRCh37.tsv.gz
Absolute count	TBNK	HLA DR+ NK AC	3580	TB_Trait569	Absolute count	TBNK	GCST90001648	http://ftp.ebi.ac.uk/pub/databases/gwas/summary_statistics/GCST90001001-GCST90002000/GCST90001648/GCST90001648_buildGRCh37.tsv.gz
Relative count	TBNK	HLA DR+ NK %NK	3596	TB_Trait570	Relative count	TBNK	GCST90001649	http://ftp.ebi.ac.uk/pub/databases/gwas/summary_statistics/GCST90001001-GCST90002000/GCST90001649/GCST90001649_buildGRCh37.tsv.gz
Relative count	TBNK	HLA DR+ NK %CD3- lymphocyte	3596	TB_Trait571	Relative count	TBNK	GCST90001650	http://ftp.ebi.ac.uk/pub/databases/gwas/summary_statistics/GCST90001001-GCST90002000/GCST90001650/GCST90001650_buildGRCh37.tsv.gz
Absolute count	TBNK	Granulocyte AC	3653	TB_Trait575	Absolute count	TBNK	GCST90001651	http://ftp.ebi.ac.uk/pub/databases/gwas/summary_statistics/GCST90001001-GCST90002000/GCST90001651/GCST90001651_buildGRCh37.tsv.gz
Relative count	TBNK	Granulocyte %leukocyte	3669	TB_Trait576	Relative count	TBNK	GCST90001652	http://ftp.ebi.ac.uk/pub/databases/gwas/summary_statistics/GCST90001001-GCST90002000/GCST90001652/GCST90001652_buildGRCh37.tsv.gz
Relative count	Treg	CD28- DN (CD4-CD8-) %DN	3440	Treg_Trait505	Relative count	Treg	GCST90001653	http://ftp.ebi.ac.uk/pub/databases/gwas/summary_statistics/GCST90001001-GCST90002000/GCST90001653/GCST90001653_buildGRCh37.tsv.gz
Absolute count	Treg	CD28- DN (CD4-CD8-) AC	3408	Treg_Trait506	Absolute count	Treg	GCST90001654	http://ftp.ebi.ac.uk/pub/databases/gwas/summary_statistics/GCST90001001-GCST90002000/GCST90001654/GCST90001654_buildGRCh37.tsv.gz
Relative count	Treg	CD28+ DN (CD4-CD8-) %T cell	3440	Treg_Trait507	Relative count	Treg	GCST90001655	http://ftp.ebi.ac.uk/pub/databases/gwas/summary_statistics/GCST90001001-GCST90002000/GCST90001655/GCST90001655_buildGRCh37.tsv.gz
Relative count	Treg	CD28+ DN (CD4-CD8-) %DN	3440	Treg_Trait508	Relative count	Treg	GCST90001656	http://ftp.ebi.ac.uk/pub/databases/gwas/summary_statistics/GCST90001001-GCST90002000/GCST90001656/GCST90001656_buildGRCh37.tsv.gz
Absolute count	Treg	CD28+ DN (CD4-CD8-) AC	3408	Treg_Trait509	Absolute count	Treg	GCST90001657	http://ftp.ebi.ac.uk/pub/databases/gwas/summary_statistics/GCST90001001-GCST90002000/GCST90001657/GCST90001657_buildGRCh37.tsv.gz
Relative count	Treg	CD39+ CD4+ %T cell	3440	Treg_Trait512	Relative count	Treg	GCST90001658	http://ftp.ebi.ac.uk/pub/databases/gwas/summary_statistics/GCST90001001-GCST90002000/GCST90001658/GCST90001658_buildGRCh37.tsv.gz
Relative count	Treg	CD39+ CD4+ %CD4+	3440	Treg_Trait513	Relative count	Treg	GCST90001659	http://ftp.ebi.ac.uk/pub/databases/gwas/summary_statistics/GCST90001001-GCST90002000/GCST90001659/GCST90001659_buildGRCh37.tsv.gz
Absolute count	Treg	CD39+ CD4+ AC	3408	Treg_Trait514	Absolute count	Treg	GCST90001660	http://ftp.ebi.ac.uk/pub/databases/gwas/summary_statistics/GCST90001001-GCST90002000/GCST90001660/GCST90001660_buildGRCh37.tsv.gz
Relative count	Treg	CD28- CD8dim %T cell	3440	Treg_Trait574	Relative count	Treg	GCST90001661	http://ftp.ebi.ac.uk/pub/databases/gwas/summary_statistics/GCST90001001-GCST90002000/GCST90001661/GCST90001661_buildGRCh37.tsv.gz
Relative count	Treg	CD28- CD8dim %CD8dim	3440	Treg_Trait575	Relative count	Treg	GCST90001662	http://ftp.ebi.ac.uk/pub/databases/gwas/summary_statistics/GCST90001001-GCST90002000/GCST90001662/GCST90001662_buildGRCh37.tsv.gz
Absolute count	Treg	CD28- CD8dim AC	3408	Treg_Trait576	Absolute count	Treg	GCST90001663	http://ftp.ebi.ac.uk/pub/databases/gwas/summary_statistics/GCST90001001-GCST90002000/GCST90001663/GCST90001663_buildGRCh37.tsv.gz
Relative count	Treg	CD28+ CD45RA+ CD8dim %T cell	3440	Treg_Trait577	Relative count	Treg	GCST90001664	http://ftp.ebi.ac.uk/pub/databases/gwas/summary_statistics/GCST90001001-GCST90002000/GCST90001664/GCST90001664_buildGRCh37.tsv.gz
Relative count	Treg	CD28+ CD45RA+ CD8dim %CD8dim	3440	Treg_Trait578	Relative count	Treg	GCST90001665	http://ftp.ebi.ac.uk/pub/databases/gwas/summary_statistics/GCST90001001-GCST90002000/GCST90001665/GCST90001665_buildGRCh37.tsv.gz
Absolute count	Treg	CD28+ CD45RA+ CD8dim AC	3408	Treg_Trait579	Absolute count	Treg	GCST90001666	http://ftp.ebi.ac.uk/pub/databases/gwas/summary_statistics/GCST90001001-GCST90002000/GCST90001666/GCST90001666_buildGRCh37.tsv.gz
Relative count	Treg	CD28+ CD45RA- CD8dim %T cell	3440	Treg_Trait580	Relative count	Treg	GCST90001667	http://ftp.ebi.ac.uk/pub/databases/gwas/summary_statistics/GCST90001001-GCST90002000/GCST90001667/GCST90001667_buildGRCh37.tsv.gz
Relative count	Treg	CD28+ CD45RA- CD8dim %CD8dim	3440	Treg_Trait581	Relative count	Treg	GCST90001668	http://ftp.ebi.ac.uk/pub/databases/gwas/summary_statistics/GCST90001001-GCST90002000/GCST90001668/GCST90001668_buildGRCh37.tsv.gz
Absolute count	Treg	CD28+ CD45RA- CD8dim AC	3408	Treg_Trait582	Absolute count	Treg	GCST90001669	http://ftp.ebi.ac.uk/pub/databases/gwas/summary_statistics/GCST90001001-GCST90002000/GCST90001669/GCST90001669_buildGRCh37.tsv.gz
Relative count	Treg	CD39+ CD8br %T cell	3440	Treg_Trait585	Relative count	Treg	GCST90001670	http://ftp.ebi.ac.uk/pub/databases/gwas/summary_statistics/GCST90001001-GCST90002000/GCST90001670/GCST90001670_buildGRCh37.tsv.gz
Relative count	Treg	CD39+ CD8br %CD8br	3440	Treg_Trait586	Relative count	Treg	GCST90001671	http://ftp.ebi.ac.uk/pub/databases/gwas/summary_statistics/GCST90001001-GCST90002000/GCST90001671/GCST90001671_buildGRCh37.tsv.gz
Absolute count	Treg	CD39+ CD8br AC	3408	Treg_Trait587	Absolute count	Treg	GCST90001672	http://ftp.ebi.ac.uk/pub/databases/gwas/summary_statistics/GCST90001001-GCST90002000/GCST90001672/GCST90001672_buildGRCh37.tsv.gz
Relative count	Treg	CD28- CD127- CD25++ CD8br %T cell	3162	Treg_Trait588	Relative count	Treg	GCST90001673	http://ftp.ebi.ac.uk/pub/databases/gwas/summary_statistics/GCST90001001-GCST90002000/GCST90001673/GCST90001673_buildGRCh37.tsv.gz
Relative count	Treg	CD28- CD127- CD25++ CD8br %CD8br	3162	Treg_Trait589	Relative count	Treg	GCST90001674	http://ftp.ebi.ac.uk/pub/databases/gwas/summary_statistics/GCST90001001-GCST90002000/GCST90001674/GCST90001674_buildGRCh37.tsv.gz
Absolute count	Treg	CD28- CD127- CD25++ CD8br AC	3130	Treg_Trait590	Absolute count	Treg	GCST90001675	http://ftp.ebi.ac.uk/pub/databases/gwas/summary_statistics/GCST90001001-GCST90002000/GCST90001675/GCST90001675_buildGRCh37.tsv.gz
Relative count	Treg	CD28- CD25++ CD8br %T cell	3162	Treg_Trait591	Relative count	Treg	GCST90001676	http://ftp.ebi.ac.uk/pub/databases/gwas/summary_statistics/GCST90001001-GCST90002000/GCST90001676/GCST90001676_buildGRCh37.tsv.gz
Relative count	Treg	CD28- CD25++ CD8br %CD8br	3162	Treg_Trait592	Relative count	Treg	GCST90001677	http://ftp.ebi.ac.uk/pub/databases/gwas/summary_statistics/GCST90001001-GCST90002000/GCST90001677/GCST90001677_buildGRCh37.tsv.gz
Absolute count	Treg	CD28- CD25++ CD8br AC	3130	Treg_Trait593	Absolute count	Treg	GCST90001678	http://ftp.ebi.ac.uk/pub/databases/gwas/summary_statistics/GCST90001001-GCST90002000/GCST90001678/GCST90001678_buildGRCh37.tsv.gz
Relative count	Treg	CD25++ CD8br %T cell	3162	Treg_Trait594	Relative count	Treg	GCST90001679	http://ftp.ebi.ac.uk/pub/databases/gwas/summary_statistics/GCST90001001-GCST90002000/GCST90001679/GCST90001679_buildGRCh37.tsv.gz
Relative count	Treg	CD25++ CD8br %CD8br	3162	Treg_Trait595	Relative count	Treg	GCST90001680	http://ftp.ebi.ac.uk/pub/databases/gwas/summary_statistics/GCST90001001-GCST90002000/GCST90001680/GCST90001680_buildGRCh37.tsv.gz
Absolute count	Treg	CD25++ CD8br AC	3130	Treg_Trait596	Absolute count	Treg	GCST90001681	http://ftp.ebi.ac.uk/pub/databases/gwas/summary_statistics/GCST90001001-GCST90002000/GCST90001681/GCST90001681_buildGRCh37.tsv.gz
Relative count	Treg	CD127- CD8br %T cell	3403	Treg_Trait597	Relative count	Treg	GCST90001682	http://ftp.ebi.ac.uk/pub/databases/gwas/summary_statistics/GCST90001001-GCST90002000/GCST90001682/GCST90001682_buildGRCh37.tsv.gz
Relative count	Treg	CD127- CD8br %CD8br	3403	Treg_Trait598	Relative count	Treg	GCST90001683	http://ftp.ebi.ac.uk/pub/databases/gwas/summary_statistics/GCST90001001-GCST90002000/GCST90001683/GCST90001683_buildGRCh37.tsv.gz
Absolute count	Treg	CD127- CD8br AC	3371	Treg_Trait599	Absolute count	Treg	GCST90001684	http://ftp.ebi.ac.uk/pub/databases/gwas/summary_statistics/GCST90001001-GCST90002000/GCST90001684/GCST90001684_buildGRCh37.tsv.gz
Relative count	Treg	CD28- CD8br %T cell	3440	Treg_Trait600	Relative count	Treg	GCST90001685	http://ftp.ebi.ac.uk/pub/databases/gwas/summary_statistics/GCST90001001-GCST90002000/GCST90001685/GCST90001685_buildGRCh37.tsv.gz
Relative count	Treg	CD28- CD8br %CD8br	3440	Treg_Trait601	Relative count	Treg	GCST90001686	http://ftp.ebi.ac.uk/pub/databases/gwas/summary_statistics/GCST90001001-GCST90002000/GCST90001686/GCST90001686_buildGRCh37.tsv.gz
Absolute count	Treg	CD28- CD8br AC	3408	Treg_Trait602	Absolute count	Treg	GCST90001687	http://ftp.ebi.ac.uk/pub/databases/gwas/summary_statistics/GCST90001001-GCST90002000/GCST90001687/GCST90001687_buildGRCh37.tsv.gz
Relative count	Treg	CD28+ CD45RA+ CD8br %T cell	3440	Treg_Trait603	Relative count	Treg	GCST90001688	http://ftp.ebi.ac.uk/pub/databases/gwas/summary_statistics/GCST90001001-GCST90002000/GCST90001688/GCST90001688_buildGRCh37.tsv.gz
Relative count	Treg	CD28+ CD45RA+ CD8br %CD8br	3440	Treg_Trait604	Relative count	Treg	GCST90001689	http://ftp.ebi.ac.uk/pub/databases/gwas/summary_statistics/GCST90001001-GCST90002000/GCST90001689/GCST90001689_buildGRCh37.tsv.gz
Absolute count	Treg	CD28+ CD45RA+ CD8br AC	3408	Treg_Trait605	Absolute count	Treg	GCST90001690	http://ftp.ebi.ac.uk/pub/databases/gwas/summary_statistics/GCST90001001-GCST90002000/GCST90001690/GCST90001690_buildGRCh37.tsv.gz
Relative count	Treg	CD28+ CD45RA- CD8br %T cell	3440	Treg_Trait606	Relative count	Treg	GCST90001691	http://ftp.ebi.ac.uk/pub/databases/gwas/summary_statistics/GCST90001001-GCST90002000/GCST90001691/GCST90001691_buildGRCh37.tsv.gz
Relative count	Treg	CD28+ CD45RA- CD8br %CD8br	3440	Treg_Trait607	Relative count	Treg	GCST90001692	http://ftp.ebi.ac.uk/pub/databases/gwas/summary_statistics/GCST90001001-GCST90002000/GCST90001692/GCST90001692_buildGRCh37.tsv.gz
Absolute count	Treg	CD28+ CD45RA- CD8br AC	3408	Treg_Trait608	Absolute count	Treg	GCST90001693	http://ftp.ebi.ac.uk/pub/databases/gwas/summary_statistics/GCST90001001-GCST90002000/GCST90001693/GCST90001693_buildGRCh37.tsv.gz
Relative count	Treg	CD28- DN (CD4-CD8-) %T cell	3440	Treg_Trait611	Relative count	Treg	GCST90001694	http://ftp.ebi.ac.uk/pub/databases/gwas/summary_statistics/GCST90001001-GCST90002000/GCST90001694/GCST90001694_buildGRCh37.tsv.gz
Absolute count	Treg	CD45RA- CD28- CD8br AC	3408	Treg_Trait700	Absolute count	Treg	GCST90001695	http://ftp.ebi.ac.uk/pub/databases/gwas/summary_statistics/GCST90001001-GCST90002000/GCST90001695/GCST90001695_buildGRCh37.tsv.gz
Relative count	Treg	CD45RA- CD28- CD8br %CD8br	3425	Treg_Trait701	Relative count	Treg	GCST90001696	http://ftp.ebi.ac.uk/pub/databases/gwas/summary_statistics/GCST90001001-GCST90002000/GCST90001696/GCST90001696_buildGRCh37.tsv.gz
Relative count	Treg	CD45RA- CD28- CD8br %T cell	3425	Treg_Trait702	Relative count	Treg	GCST90001697	http://ftp.ebi.ac.uk/pub/databases/gwas/summary_statistics/GCST90001001-GCST90002000/GCST90001697/GCST90001697_buildGRCh37.tsv.gz
Absolute count	Treg	CD45RA+ CD28- CD8br AC	3408	Treg_Trait706	Absolute count	Treg	GCST90001698	http://ftp.ebi.ac.uk/pub/databases/gwas/summary_statistics/GCST90001001-GCST90002000/GCST90001698/GCST90001698_buildGRCh37.tsv.gz
Relative count	Treg	CD45RA+ CD28- CD8br %CD8br	3425	Treg_Trait707	Relative count	Treg	GCST90001699	http://ftp.ebi.ac.uk/pub/databases/gwas/summary_statistics/GCST90001001-GCST90002000/GCST90001699/GCST90001699_buildGRCh37.tsv.gz
Relative count	Treg	CD45RA+ CD28- CD8br %T cell	3425	Treg_Trait708	Relative count	Treg	GCST90001700	http://ftp.ebi.ac.uk/pub/databases/gwas/summary_statistics/GCST90001001-GCST90002000/GCST90001700/GCST90001700_buildGRCh37.tsv.gz
MFI	B cell	BAFF-R on CD20- CD38-	3689	Bcells.trait111	MFI	B cell	GCST90001701	http://ftp.ebi.ac.uk/pub/databases/gwas/summary_statistics/GCST90001001-GCST90002000/GCST90001701/GCST90001701_buildGRCh37.tsv.gz
MFI	B cell	BAFF-R on CD24+ CD27+	3755	Bcells.trait112	MFI	B cell	GCST90001702	http://ftp.ebi.ac.uk/pub/databases/gwas/summary_statistics/GCST90001001-GCST90002000/GCST90001702/GCST90001702_buildGRCh37.tsv.gz
MFI	B cell	BAFF-R on IgD+ CD24+	3755	Bcells.trait137	MFI	B cell	GCST90001703	http://ftp.ebi.ac.uk/pub/databases/gwas/summary_statistics/GCST90001001-GCST90002000/GCST90001703/GCST90001703_buildGRCh37.tsv.gz
MFI	B cell	BAFF-R on IgD+ CD24-	3755	Bcells.trait138	MFI	B cell	GCST90001704	http://ftp.ebi.ac.uk/pub/databases/gwas/summary_statistics/GCST90001001-GCST90002000/GCST90001704/GCST90001704_buildGRCh37.tsv.gz
MFI	B cell	BAFF-R on IgD+ CD38-	3743	Bcells.trait139	MFI	B cell	GCST90001705	http://ftp.ebi.ac.uk/pub/databases/gwas/summary_statistics/GCST90001001-GCST90002000/GCST90001705/GCST90001705_buildGRCh37.tsv.gz
MFI	B cell	BAFF-R on IgD+ CD38- naive	1868	Bcells.trait140	MFI	B cell	GCST90001706	http://ftp.ebi.ac.uk/pub/databases/gwas/summary_statistics/GCST90001001-GCST90002000/GCST90001706/GCST90001706_buildGRCh37.tsv.gz
MFI	B cell	BAFF-R on IgD+ CD38- unsw mem	1868	Bcells.trait141	MFI	B cell	GCST90001707	http://ftp.ebi.ac.uk/pub/databases/gwas/summary_statistics/GCST90001001-GCST90002000/GCST90001707/GCST90001707_buildGRCh37.tsv.gz
MFI	B cell	BAFF-R on IgD+ CD38br	3754	Bcells.trait142	MFI	B cell	GCST90001708	http://ftp.ebi.ac.uk/pub/databases/gwas/summary_statistics/GCST90001001-GCST90002000/GCST90001708/GCST90001708_buildGRCh37.tsv.gz
MFI	B cell	BAFF-R on IgD+ CD38dim	3755	Bcells.trait143	MFI	B cell	GCST90001709	http://ftp.ebi.ac.uk/pub/databases/gwas/summary_statistics/GCST90001001-GCST90002000/GCST90001709/GCST90001709_buildGRCh37.tsv.gz
MFI	B cell	BAFF-R on IgD- CD24-	3755	Bcells.trait147	MFI	B cell	GCST90001710	http://ftp.ebi.ac.uk/pub/databases/gwas/summary_statistics/GCST90001001-GCST90002000/GCST90001710/GCST90001710_buildGRCh37.tsv.gz
MFI	B cell	BAFF-R on IgD- CD27-	3755	Bcells.trait148	MFI	B cell	GCST90001711	http://ftp.ebi.ac.uk/pub/databases/gwas/summary_statistics/GCST90001001-GCST90002000/GCST90001711/GCST90001711_buildGRCh37.tsv.gz
MFI	B cell	BAFF-R on IgD- CD38-	3755	Bcells.trait149	MFI	B cell	GCST90001712	http://ftp.ebi.ac.uk/pub/databases/gwas/summary_statistics/GCST90001001-GCST90002000/GCST90001712/GCST90001712_buildGRCh37.tsv.gz
MFI	B cell	BAFF-R on IgD- CD38br	3757	Bcells.trait150	MFI	B cell	GCST90001713	http://ftp.ebi.ac.uk/pub/databases/gwas/summary_statistics/GCST90001001-GCST90002000/GCST90001713/GCST90001713_buildGRCh37.tsv.gz
MFI	B cell	BAFF-R on IgD- CD38dim	3755	Bcells.trait151	MFI	B cell	GCST90001714	http://ftp.ebi.ac.uk/pub/databases/gwas/summary_statistics/GCST90001001-GCST90002000/GCST90001714/GCST90001714_buildGRCh37.tsv.gz
MFI	B cell	BAFF-R on memory B cell	3755	Bcells.trait154	MFI	B cell	GCST90001715	http://ftp.ebi.ac.uk/pub/databases/gwas/summary_statistics/GCST90001001-GCST90002000/GCST90001715/GCST90001715_buildGRCh37.tsv.gz
MFI	B cell	BAFF-R on naive-mature B cell	3755	Bcells.trait156	MFI	B cell	GCST90001716	http://ftp.ebi.ac.uk/pub/databases/gwas/summary_statistics/GCST90001001-GCST90002000/GCST90001716/GCST90001716_buildGRCh37.tsv.gz
MFI	B cell	BAFF-R on unsw mem	3755	Bcells.trait157	MFI	B cell	GCST90001717	http://ftp.ebi.ac.uk/pub/databases/gwas/summary_statistics/GCST90001001-GCST90002000/GCST90001717/GCST90001717_buildGRCh37.tsv.gz
MFI	B cell	BAFF-R on sw mem	3755	Bcells.trait159	MFI	B cell	GCST90001718	http://ftp.ebi.ac.uk/pub/databases/gwas/summary_statistics/GCST90001001-GCST90002000/GCST90001718/GCST90001718_buildGRCh37.tsv.gz
MFI	B cell	BAFF-R on IgD+	3756	Bcells.trait160	MFI	B cell	GCST90001719	http://ftp.ebi.ac.uk/pub/databases/gwas/summary_statistics/GCST90001001-GCST90002000/GCST90001719/GCST90001719_buildGRCh37.tsv.gz
MFI	B cell	BAFF-R on transitional	3753	Bcells.trait161	MFI	B cell	GCST90001720	http://ftp.ebi.ac.uk/pub/databases/gwas/summary_statistics/GCST90001001-GCST90002000/GCST90001720/GCST90001720_buildGRCh37.tsv.gz
MFI	B cell	CD19 on CD20-	3754	Bcells.trait255	MFI	B cell	GCST90001721	http://ftp.ebi.ac.uk/pub/databases/gwas/summary_statistics/GCST90001001-GCST90002000/GCST90001721/GCST90001721_buildGRCh37.tsv.gz
MFI	B cell	CD19 on CD20- CD38-	3692	Bcells.trait282	MFI	B cell	GCST90001722	http://ftp.ebi.ac.uk/pub/databases/gwas/summary_statistics/GCST90001001-GCST90002000/GCST90001722/GCST90001722_buildGRCh37.tsv.gz
MFI	B cell	CD19 on CD24+ CD27+	3754	Bcells.trait283	MFI	B cell	GCST90001723	http://ftp.ebi.ac.uk/pub/databases/gwas/summary_statistics/GCST90001001-GCST90002000/GCST90001723/GCST90001723_buildGRCh37.tsv.gz
MFI	B cell	CD19 on IgD+ CD24+	3754	Bcells.trait308	MFI	B cell	GCST90001724	http://ftp.ebi.ac.uk/pub/databases/gwas/summary_statistics/GCST90001001-GCST90002000/GCST90001724/GCST90001724_buildGRCh37.tsv.gz
MFI	B cell	CD19 on IgD+ CD24-	3754	Bcells.trait309	MFI	B cell	GCST90001725	http://ftp.ebi.ac.uk/pub/databases/gwas/summary_statistics/GCST90001001-GCST90002000/GCST90001725/GCST90001725_buildGRCh37.tsv.gz
MFI	B cell	CD19 on IgD+ CD38-	3743	Bcells.trait310	MFI	B cell	GCST90001726	http://ftp.ebi.ac.uk/pub/databases/gwas/summary_statistics/GCST90001001-GCST90002000/GCST90001726/GCST90001726_buildGRCh37.tsv.gz
MFI	B cell	CD19 on IgD+ CD38- naive	1861	Bcells.trait311	MFI	B cell	GCST90001727	http://ftp.ebi.ac.uk/pub/databases/gwas/summary_statistics/GCST90001001-GCST90002000/GCST90001727/GCST90001727_buildGRCh37.tsv.gz
MFI	B cell	CD19 on IgD+ CD38- unsw mem	1864	Bcells.trait312	MFI	B cell	GCST90001728	http://ftp.ebi.ac.uk/pub/databases/gwas/summary_statistics/GCST90001001-GCST90002000/GCST90001728/GCST90001728_buildGRCh37.tsv.gz
MFI	B cell	CD19 on IgD+ CD38br	3755	Bcells.trait313	MFI	B cell	GCST90001729	http://ftp.ebi.ac.uk/pub/databases/gwas/summary_statistics/GCST90001001-GCST90002000/GCST90001729/GCST90001729_buildGRCh37.tsv.gz
MFI	B cell	CD19 on IgD+ CD38dim	3755	Bcells.trait314	MFI	B cell	GCST90001730	http://ftp.ebi.ac.uk/pub/databases/gwas/summary_statistics/GCST90001001-GCST90002000/GCST90001730/GCST90001730_buildGRCh37.tsv.gz
MFI	B cell	CD19 on IgD- CD24-	3753	Bcells.trait318	MFI	B cell	GCST90001731	http://ftp.ebi.ac.uk/pub/databases/gwas/summary_statistics/GCST90001001-GCST90002000/GCST90001731/GCST90001731_buildGRCh37.tsv.gz
MFI	B cell	CD19 on IgD- CD27-	3754	Bcells.trait319	MFI	B cell	GCST90001732	http://ftp.ebi.ac.uk/pub/databases/gwas/summary_statistics/GCST90001001-GCST90002000/GCST90001732/GCST90001732_buildGRCh37.tsv.gz
MFI	B cell	CD19 on IgD- CD38-	3755	Bcells.trait320	MFI	B cell	GCST90001733	http://ftp.ebi.ac.uk/pub/databases/gwas/summary_statistics/GCST90001001-GCST90002000/GCST90001733/GCST90001733_buildGRCh37.tsv.gz
MFI	B cell	CD19 on IgD- CD38br	3756	Bcells.trait321	MFI	B cell	GCST90001734	http://ftp.ebi.ac.uk/pub/databases/gwas/summary_statistics/GCST90001001-GCST90002000/GCST90001734/GCST90001734_buildGRCh37.tsv.gz
MFI	B cell	CD19 on IgD- CD38dim	3755	Bcells.trait322	MFI	B cell	GCST90001735	http://ftp.ebi.ac.uk/pub/databases/gwas/summary_statistics/GCST90001001-GCST90002000/GCST90001735/GCST90001735_buildGRCh37.tsv.gz
MFI	B cell	CD19 on memory B cell	3755	Bcells.trait325	MFI	B cell	GCST90001736	http://ftp.ebi.ac.uk/pub/databases/gwas/summary_statistics/GCST90001001-GCST90002000/GCST90001736/GCST90001736_buildGRCh37.tsv.gz
MFI	B cell	CD19 on naive-mature B cell	3751	Bcells.trait327	MFI	B cell	GCST90001737	http://ftp.ebi.ac.uk/pub/databases/gwas/summary_statistics/GCST90001001-GCST90002000/GCST90001737/GCST90001737_buildGRCh37.tsv.gz
MFI	B cell	CD19 on unsw mem	3754	Bcells.trait328	MFI	B cell	GCST90001738	http://ftp.ebi.ac.uk/pub/databases/gwas/summary_statistics/GCST90001001-GCST90002000/GCST90001738/GCST90001738_buildGRCh37.tsv.gz
MFI	B cell	CD19 on PB/PC	3755	Bcells.trait329	MFI	B cell	GCST90001739	http://ftp.ebi.ac.uk/pub/databases/gwas/summary_statistics/GCST90001001-GCST90002000/GCST90001739/GCST90001739_buildGRCh37.tsv.gz
MFI	B cell	CD19 on sw mem	3755	Bcells.trait331	MFI	B cell	GCST90001740	http://ftp.ebi.ac.uk/pub/databases/gwas/summary_statistics/GCST90001001-GCST90002000/GCST90001740/GCST90001740_buildGRCh37.tsv.gz
MFI	B cell	CD19 on IgD+	3756	Bcells.trait332	MFI	B cell	GCST90001741	http://ftp.ebi.ac.uk/pub/databases/gwas/summary_statistics/GCST90001001-GCST90002000/GCST90001741/GCST90001741_buildGRCh37.tsv.gz
MFI	B cell	CD19 on transitional	3755	Bcells.trait333	MFI	B cell	GCST90001742	http://ftp.ebi.ac.uk/pub/databases/gwas/summary_statistics/GCST90001001-GCST90002000/GCST90001742/GCST90001742_buildGRCh37.tsv.gz
MFI	B cell	CD20 on B cell	3758	Bcells.trait335	MFI	B cell	GCST90001743	http://ftp.ebi.ac.uk/pub/databases/gwas/summary_statistics/GCST90001001-GCST90002000/GCST90001743/GCST90001743_buildGRCh37.tsv.gz
MFI	B cell	CD20 on CD20- CD38-	3703	Bcells.trait354	MFI	B cell	GCST90001744	http://ftp.ebi.ac.uk/pub/databases/gwas/summary_statistics/GCST90001001-GCST90002000/GCST90001744/GCST90001744_buildGRCh37.tsv.gz
MFI	B cell	CD20 on CD24+ CD27+	3755	Bcells.trait355	MFI	B cell	GCST90001745	http://ftp.ebi.ac.uk/pub/databases/gwas/summary_statistics/GCST90001001-GCST90002000/GCST90001745/GCST90001745_buildGRCh37.tsv.gz
MFI	B cell	CD20 on IgD+ CD24+	3755	Bcells.trait378	MFI	B cell	GCST90001746	http://ftp.ebi.ac.uk/pub/databases/gwas/summary_statistics/GCST90001001-GCST90002000/GCST90001746/GCST90001746_buildGRCh37.tsv.gz
MFI	B cell	CD20 on IgD+ CD24-	3755	Bcells.trait379	MFI	B cell	GCST90001747	http://ftp.ebi.ac.uk/pub/databases/gwas/summary_statistics/GCST90001001-GCST90002000/GCST90001747/GCST90001747_buildGRCh37.tsv.gz
MFI	B cell	CD20 on IgD+ CD38-	3743	Bcells.trait380	MFI	B cell	GCST90001748	http://ftp.ebi.ac.uk/pub/databases/gwas/summary_statistics/GCST90001001-GCST90002000/GCST90001748/GCST90001748_buildGRCh37.tsv.gz
MFI	B cell	CD20 on IgD+ CD38- naive	1865	Bcells.trait381	MFI	B cell	GCST90001749	http://ftp.ebi.ac.uk/pub/databases/gwas/summary_statistics/GCST90001001-GCST90002000/GCST90001749/GCST90001749_buildGRCh37.tsv.gz
MFI	B cell	CD20 on IgD+ CD38- unsw mem	1867	Bcells.trait382	MFI	B cell	GCST90001750	http://ftp.ebi.ac.uk/pub/databases/gwas/summary_statistics/GCST90001001-GCST90002000/GCST90001750/GCST90001750_buildGRCh37.tsv.gz
MFI	B cell	CD20 on IgD+ CD38br	3755	Bcells.trait383	MFI	B cell	GCST90001751	http://ftp.ebi.ac.uk/pub/databases/gwas/summary_statistics/GCST90001001-GCST90002000/GCST90001751/GCST90001751_buildGRCh37.tsv.gz
MFI	B cell	CD20 on IgD+ CD38dim	3755	Bcells.trait384	MFI	B cell	GCST90001752	http://ftp.ebi.ac.uk/pub/databases/gwas/summary_statistics/GCST90001001-GCST90002000/GCST90001752/GCST90001752_buildGRCh37.tsv.gz
MFI	B cell	CD20 on IgD- CD24-	3755	Bcells.trait388	MFI	B cell	GCST90001753	http://ftp.ebi.ac.uk/pub/databases/gwas/summary_statistics/GCST90001001-GCST90002000/GCST90001753/GCST90001753_buildGRCh37.tsv.gz
MFI	B cell	CD20 on IgD- CD27-	3755	Bcells.trait389	MFI	B cell	GCST90001754	http://ftp.ebi.ac.uk/pub/databases/gwas/summary_statistics/GCST90001001-GCST90002000/GCST90001754/GCST90001754_buildGRCh37.tsv.gz
MFI	B cell	CD20 on IgD- CD38-	3755	Bcells.trait390	MFI	B cell	GCST90001755	http://ftp.ebi.ac.uk/pub/databases/gwas/summary_statistics/GCST90001001-GCST90002000/GCST90001755/GCST90001755_buildGRCh37.tsv.gz
MFI	B cell	CD20 on IgD- CD38br	3757	Bcells.trait391	MFI	B cell	GCST90001756	http://ftp.ebi.ac.uk/pub/databases/gwas/summary_statistics/GCST90001001-GCST90002000/GCST90001756/GCST90001756_buildGRCh37.tsv.gz
MFI	B cell	CD20 on IgD- CD38dim	3755	Bcells.trait392	MFI	B cell	GCST90001757	http://ftp.ebi.ac.uk/pub/databases/gwas/summary_statistics/GCST90001001-GCST90002000/GCST90001757/GCST90001757_buildGRCh37.tsv.gz
MFI	B cell	CD20 on memory B cell	3755	Bcells.trait395	MFI	B cell	GCST90001758	http://ftp.ebi.ac.uk/pub/databases/gwas/summary_statistics/GCST90001001-GCST90002000/GCST90001758/GCST90001758_buildGRCh37.tsv.gz
MFI	B cell	CD20 on naive-mature B cell	3755	Bcells.trait397	MFI	B cell	GCST90001759	http://ftp.ebi.ac.uk/pub/databases/gwas/summary_statistics/GCST90001001-GCST90002000/GCST90001759/GCST90001759_buildGRCh37.tsv.gz
MFI	B cell	CD20 on unsw mem	3755	Bcells.trait398	MFI	B cell	GCST90001760	http://ftp.ebi.ac.uk/pub/databases/gwas/summary_statistics/GCST90001001-GCST90002000/GCST90001760/GCST90001760_buildGRCh37.tsv.gz
MFI	B cell	CD20 on sw mem	3755	Bcells.trait399	MFI	B cell	GCST90001761	http://ftp.ebi.ac.uk/pub/databases/gwas/summary_statistics/GCST90001001-GCST90002000/GCST90001761/GCST90001761_buildGRCh37.tsv.gz
MFI	B cell	CD20 on IgD+	3756	Bcells.trait400	MFI	B cell	GCST90001762	http://ftp.ebi.ac.uk/pub/databases/gwas/summary_statistics/GCST90001001-GCST90002000/GCST90001762/GCST90001762_buildGRCh37.tsv.gz
MFI	B cell	CD20 on transitional	3755	Bcells.trait401	MFI	B cell	GCST90001763	http://ftp.ebi.ac.uk/pub/databases/gwas/summary_statistics/GCST90001001-GCST90002000/GCST90001763/GCST90001763_buildGRCh37.tsv.gz
MFI	B cell	CD24 on CD24+ CD27+	3752	Bcells.trait418	MFI	B cell	GCST90001764	http://ftp.ebi.ac.uk/pub/databases/gwas/summary_statistics/GCST90001001-GCST90002000/GCST90001764/GCST90001764_buildGRCh37.tsv.gz
MFI	B cell	CD24 on IgD+ CD24+	3753	Bcells.trait438	MFI	B cell	GCST90001765	http://ftp.ebi.ac.uk/pub/databases/gwas/summary_statistics/GCST90001001-GCST90002000/GCST90001765/GCST90001765_buildGRCh37.tsv.gz
MFI	B cell	CD24 on IgD+ CD38-	3736	Bcells.trait439	MFI	B cell	GCST90001766	http://ftp.ebi.ac.uk/pub/databases/gwas/summary_statistics/GCST90001001-GCST90002000/GCST90001766/GCST90001766_buildGRCh37.tsv.gz
MFI	B cell	CD24 on IgD+ CD38- unsw mem	1863	Bcells.trait441	MFI	B cell	GCST90001767	http://ftp.ebi.ac.uk/pub/databases/gwas/summary_statistics/GCST90001001-GCST90002000/GCST90001767/GCST90001767_buildGRCh37.tsv.gz
MFI	B cell	CD24 on IgD+ CD38br	3753	Bcells.trait442	MFI	B cell	GCST90001768	http://ftp.ebi.ac.uk/pub/databases/gwas/summary_statistics/GCST90001001-GCST90002000/GCST90001768/GCST90001768_buildGRCh37.tsv.gz
MFI	B cell	CD24 on IgD- CD38-	3746	Bcells.trait445	MFI	B cell	GCST90001769	http://ftp.ebi.ac.uk/pub/databases/gwas/summary_statistics/GCST90001001-GCST90002000/GCST90001769/GCST90001769_buildGRCh37.tsv.gz
MFI	B cell	CD24 on IgD- CD38dim	3747	Bcells.trait446	MFI	B cell	GCST90001770	http://ftp.ebi.ac.uk/pub/databases/gwas/summary_statistics/GCST90001001-GCST90002000/GCST90001770/GCST90001770_buildGRCh37.tsv.gz
MFI	B cell	CD24 on memory B cell	3751	Bcells.trait448	MFI	B cell	GCST90001771	http://ftp.ebi.ac.uk/pub/databases/gwas/summary_statistics/GCST90001001-GCST90002000/GCST90001771/GCST90001771_buildGRCh37.tsv.gz
MFI	B cell	CD24 on unsw mem	3753	Bcells.trait449	MFI	B cell	GCST90001772	http://ftp.ebi.ac.uk/pub/databases/gwas/summary_statistics/GCST90001001-GCST90002000/GCST90001772/GCST90001772_buildGRCh37.tsv.gz
MFI	B cell	CD24 on sw mem	3750	Bcells.trait450	MFI	B cell	GCST90001773	http://ftp.ebi.ac.uk/pub/databases/gwas/summary_statistics/GCST90001001-GCST90002000/GCST90001773/GCST90001773_buildGRCh37.tsv.gz
MFI	B cell	CD24 on transitional	3754	Bcells.trait451	MFI	B cell	GCST90001774	http://ftp.ebi.ac.uk/pub/databases/gwas/summary_statistics/GCST90001001-GCST90002000/GCST90001774/GCST90001774_buildGRCh37.tsv.gz
MFI	B cell	CD25 on B cell	3758	Bcells.trait453	MFI	B cell	GCST90001775	http://ftp.ebi.ac.uk/pub/databases/gwas/summary_statistics/GCST90001001-GCST90002000/GCST90001775/GCST90001775_buildGRCh37.tsv.gz
MFI	B cell	CD25 on CD20- CD38-	3600	Bcells.trait470	MFI	B cell	GCST90001776	http://ftp.ebi.ac.uk/pub/databases/gwas/summary_statistics/GCST90001001-GCST90002000/GCST90001776/GCST90001776_buildGRCh37.tsv.gz
MFI	B cell	CD25 on CD24+ CD27+	3755	Bcells.trait471	MFI	B cell	GCST90001777	http://ftp.ebi.ac.uk/pub/databases/gwas/summary_statistics/GCST90001001-GCST90002000/GCST90001777/GCST90001777_buildGRCh37.tsv.gz
MFI	B cell	CD25 on IgD+ CD24+	3755	Bcells.trait490	MFI	B cell	GCST90001778	http://ftp.ebi.ac.uk/pub/databases/gwas/summary_statistics/GCST90001001-GCST90002000/GCST90001778/GCST90001778_buildGRCh37.tsv.gz
MFI	B cell	CD25 on IgD+ CD24-	3755	Bcells.trait491	MFI	B cell	GCST90001779	http://ftp.ebi.ac.uk/pub/databases/gwas/summary_statistics/GCST90001001-GCST90002000/GCST90001779/GCST90001779_buildGRCh37.tsv.gz
MFI	B cell	CD25 on IgD+ CD38-	3740	Bcells.trait492	MFI	B cell	GCST90001780	http://ftp.ebi.ac.uk/pub/databases/gwas/summary_statistics/GCST90001001-GCST90002000/GCST90001780/GCST90001780_buildGRCh37.tsv.gz
MFI	B cell	CD25 on IgD+ CD38- naive	1866	Bcells.trait493	MFI	B cell	GCST90001781	http://ftp.ebi.ac.uk/pub/databases/gwas/summary_statistics/GCST90001001-GCST90002000/GCST90001781/GCST90001781_buildGRCh37.tsv.gz
MFI	B cell	CD25 on IgD+ CD38- unsw mem	1868	Bcells.trait494	MFI	B cell	GCST90001782	http://ftp.ebi.ac.uk/pub/databases/gwas/summary_statistics/GCST90001001-GCST90002000/GCST90001782/GCST90001782_buildGRCh37.tsv.gz
MFI	B cell	CD25 on IgD+ CD38br	3754	Bcells.trait495	MFI	B cell	GCST90001783	http://ftp.ebi.ac.uk/pub/databases/gwas/summary_statistics/GCST90001001-GCST90002000/GCST90001783/GCST90001783_buildGRCh37.tsv.gz
MFI	B cell	CD25 on IgD+ CD38dim	3755	Bcells.trait496	MFI	B cell	GCST90001784	http://ftp.ebi.ac.uk/pub/databases/gwas/summary_statistics/GCST90001001-GCST90002000/GCST90001784/GCST90001784_buildGRCh37.tsv.gz
MFI	B cell	CD25 on IgD- CD24-	3746	Bcells.trait500	MFI	B cell	GCST90001785	http://ftp.ebi.ac.uk/pub/databases/gwas/summary_statistics/GCST90001001-GCST90002000/GCST90001785/GCST90001785_buildGRCh37.tsv.gz
MFI	B cell	CD25 on IgD- CD27-	3749	Bcells.trait501	MFI	B cell	GCST90001786	http://ftp.ebi.ac.uk/pub/databases/gwas/summary_statistics/GCST90001001-GCST90002000/GCST90001786/GCST90001786_buildGRCh37.tsv.gz
MFI	B cell	CD25 on IgD- CD38-	3755	Bcells.trait502	MFI	B cell	GCST90001787	http://ftp.ebi.ac.uk/pub/databases/gwas/summary_statistics/GCST90001001-GCST90002000/GCST90001787/GCST90001787_buildGRCh37.tsv.gz
MFI	B cell	CD25 on IgD- CD38br	3754	Bcells.trait503	MFI	B cell	GCST90001788	http://ftp.ebi.ac.uk/pub/databases/gwas/summary_statistics/GCST90001001-GCST90002000/GCST90001788/GCST90001788_buildGRCh37.tsv.gz
MFI	B cell	CD25 on IgD- CD38dim	3755	Bcells.trait504	MFI	B cell	GCST90001789	http://ftp.ebi.ac.uk/pub/databases/gwas/summary_statistics/GCST90001001-GCST90002000/GCST90001789/GCST90001789_buildGRCh37.tsv.gz
MFI	B cell	CD25 on memory B cell	3755	Bcells.trait506	MFI	B cell	GCST90001790	http://ftp.ebi.ac.uk/pub/databases/gwas/summary_statistics/GCST90001001-GCST90002000/GCST90001790/GCST90001790_buildGRCh37.tsv.gz
MFI	B cell	CD25 on naive-mature B cell	3755	Bcells.trait508	MFI	B cell	GCST90001791	http://ftp.ebi.ac.uk/pub/databases/gwas/summary_statistics/GCST90001001-GCST90002000/GCST90001791/GCST90001791_buildGRCh37.tsv.gz
MFI	B cell	CD25 on unsw mem	3755	Bcells.trait509	MFI	B cell	GCST90001792	http://ftp.ebi.ac.uk/pub/databases/gwas/summary_statistics/GCST90001001-GCST90002000/GCST90001792/GCST90001792_buildGRCh37.tsv.gz
MFI	B cell	CD25 on sw mem	3755	Bcells.trait510	MFI	B cell	GCST90001793	http://ftp.ebi.ac.uk/pub/databases/gwas/summary_statistics/GCST90001001-GCST90002000/GCST90001793/GCST90001793_buildGRCh37.tsv.gz
MFI	B cell	CD25 on IgD+	3756	Bcells.trait511	MFI	B cell	GCST90001794	http://ftp.ebi.ac.uk/pub/databases/gwas/summary_statistics/GCST90001001-GCST90002000/GCST90001794/GCST90001794_buildGRCh37.tsv.gz
MFI	B cell	CD25 on transitional	3755	Bcells.trait512	MFI	B cell	GCST90001795	http://ftp.ebi.ac.uk/pub/databases/gwas/summary_statistics/GCST90001001-GCST90002000/GCST90001795/GCST90001795_buildGRCh37.tsv.gz
MFI	B cell	CD27 on CD20-	3732	Bcells.trait514	MFI	B cell	GCST90001796	http://ftp.ebi.ac.uk/pub/databases/gwas/summary_statistics/GCST90001001-GCST90002000/GCST90001796/GCST90001796_buildGRCh37.tsv.gz
MFI	B cell	CD27 on CD20- CD38-	3689	Bcells.trait536	MFI	B cell	GCST90001797	http://ftp.ebi.ac.uk/pub/databases/gwas/summary_statistics/GCST90001001-GCST90002000/GCST90001797/GCST90001797_buildGRCh37.tsv.gz
MFI	B cell	CD27 on CD24+ CD27+	3755	Bcells.trait537	MFI	B cell	GCST90001798	http://ftp.ebi.ac.uk/pub/databases/gwas/summary_statistics/GCST90001001-GCST90002000/GCST90001798/GCST90001798_buildGRCh37.tsv.gz
MFI	B cell	CD27 on T cell	1869	Bcells.trait539	MFI	B cell	GCST90001799	http://ftp.ebi.ac.uk/pub/databases/gwas/summary_statistics/GCST90001001-GCST90002000/GCST90001799/GCST90001799_buildGRCh37.tsv.gz
MFI	B cell	CD27 on IgD+ CD24+	3754	Bcells.trait561	MFI	B cell	GCST90001800	http://ftp.ebi.ac.uk/pub/databases/gwas/summary_statistics/GCST90001001-GCST90002000/GCST90001800/GCST90001800_buildGRCh37.tsv.gz
MFI	B cell	CD27 on IgD+ CD38- unsw mem	1867	Bcells.trait563	MFI	B cell	GCST90001801	http://ftp.ebi.ac.uk/pub/databases/gwas/summary_statistics/GCST90001001-GCST90002000/GCST90001801/GCST90001801_buildGRCh37.tsv.gz
MFI	B cell	CD27 on IgD- CD38-	3755	Bcells.trait565	MFI	B cell	GCST90001802	http://ftp.ebi.ac.uk/pub/databases/gwas/summary_statistics/GCST90001001-GCST90002000/GCST90001802/GCST90001802_buildGRCh37.tsv.gz
MFI	B cell	CD27 on IgD- CD38br	3740	Bcells.trait566	MFI	B cell	GCST90001803	http://ftp.ebi.ac.uk/pub/databases/gwas/summary_statistics/GCST90001001-GCST90002000/GCST90001803/GCST90001803_buildGRCh37.tsv.gz
MFI	B cell	CD27 on IgD- CD38dim	3755	Bcells.trait567	MFI	B cell	GCST90001804	http://ftp.ebi.ac.uk/pub/databases/gwas/summary_statistics/GCST90001001-GCST90002000/GCST90001804/GCST90001804_buildGRCh37.tsv.gz
MFI	B cell	CD27 on memory B cell	3755	Bcells.trait570	MFI	B cell	GCST90001805	http://ftp.ebi.ac.uk/pub/databases/gwas/summary_statistics/GCST90001001-GCST90002000/GCST90001805/GCST90001805_buildGRCh37.tsv.gz
MFI	B cell	CD27 on unsw mem	3754	Bcells.trait571	MFI	B cell	GCST90001806	http://ftp.ebi.ac.uk/pub/databases/gwas/summary_statistics/GCST90001001-GCST90002000/GCST90001806/GCST90001806_buildGRCh37.tsv.gz
MFI	B cell	CD27 on PB/PC	3749	Bcells.trait572	MFI	B cell	GCST90001807	http://ftp.ebi.ac.uk/pub/databases/gwas/summary_statistics/GCST90001001-GCST90002000/GCST90001807/GCST90001807_buildGRCh37.tsv.gz
MFI	B cell	CD27 on sw mem	3755	Bcells.trait574	MFI	B cell	GCST90001808	http://ftp.ebi.ac.uk/pub/databases/gwas/summary_statistics/GCST90001001-GCST90002000/GCST90001808/GCST90001808_buildGRCh37.tsv.gz
MFI	B cell	CD38 on CD20-	3728	Bcells.trait597	MFI	B cell	GCST90001809	http://ftp.ebi.ac.uk/pub/databases/gwas/summary_statistics/GCST90001001-GCST90002000/GCST90001809/GCST90001809_buildGRCh37.tsv.gz
MFI	B cell	CD38 on CD3- CD19-	1865	Bcells.trait619	MFI	B cell	GCST90001810	http://ftp.ebi.ac.uk/pub/databases/gwas/summary_statistics/GCST90001001-GCST90002000/GCST90001810/GCST90001810_buildGRCh37.tsv.gz
MFI	B cell	CD38 on IgD+ CD24-	3754	Bcells.trait637	MFI	B cell	GCST90001811	http://ftp.ebi.ac.uk/pub/databases/gwas/summary_statistics/GCST90001001-GCST90002000/GCST90001811/GCST90001811_buildGRCh37.tsv.gz
MFI	B cell	CD38 on IgD+ CD38br	3750	Bcells.trait640	MFI	B cell	GCST90001812	http://ftp.ebi.ac.uk/pub/databases/gwas/summary_statistics/GCST90001001-GCST90002000/GCST90001812/GCST90001812_buildGRCh37.tsv.gz
MFI	B cell	CD38 on IgD+ CD38dim	3752	Bcells.trait641	MFI	B cell	GCST90001813	http://ftp.ebi.ac.uk/pub/databases/gwas/summary_statistics/GCST90001001-GCST90002000/GCST90001813/GCST90001813_buildGRCh37.tsv.gz
MFI	B cell	CD38 on IgD- CD38br	3742	Bcells.trait643	MFI	B cell	GCST90001814	http://ftp.ebi.ac.uk/pub/databases/gwas/summary_statistics/GCST90001001-GCST90002000/GCST90001814/GCST90001814_buildGRCh37.tsv.gz
MFI	B cell	CD38 on IgD- CD38dim	3755	Bcells.trait644	MFI	B cell	GCST90001815	http://ftp.ebi.ac.uk/pub/databases/gwas/summary_statistics/GCST90001001-GCST90002000/GCST90001815/GCST90001815_buildGRCh37.tsv.gz
MFI	B cell	CD38 on naive-mature B cell	3754	Bcells.trait646	MFI	B cell	GCST90001816	http://ftp.ebi.ac.uk/pub/databases/gwas/summary_statistics/GCST90001001-GCST90002000/GCST90001816/GCST90001816_buildGRCh37.tsv.gz
MFI	B cell	CD38 on PB/PC	3753	Bcells.trait647	MFI	B cell	GCST90001817	http://ftp.ebi.ac.uk/pub/databases/gwas/summary_statistics/GCST90001001-GCST90002000/GCST90001817/GCST90001817_buildGRCh37.tsv.gz
MFI	B cell	CD38 on IgD+	3756	Bcells.trait649	MFI	B cell	GCST90001818	http://ftp.ebi.ac.uk/pub/databases/gwas/summary_statistics/GCST90001001-GCST90002000/GCST90001818/GCST90001818_buildGRCh37.tsv.gz
MFI	B cell	CD38 on transitional	3755	Bcells.trait650	MFI	B cell	GCST90001819	http://ftp.ebi.ac.uk/pub/databases/gwas/summary_statistics/GCST90001001-GCST90002000/GCST90001819/GCST90001819_buildGRCh37.tsv.gz
MFI	B cell	IgD on IgD+ CD24+	3754	Bcells.trait775	MFI	B cell	GCST90001820	http://ftp.ebi.ac.uk/pub/databases/gwas/summary_statistics/GCST90001001-GCST90002000/GCST90001820/GCST90001820_buildGRCh37.tsv.gz
MFI	B cell	IgD on IgD+ CD24-	3754	Bcells.trait776	MFI	B cell	GCST90001821	http://ftp.ebi.ac.uk/pub/databases/gwas/summary_statistics/GCST90001001-GCST90002000/GCST90001821/GCST90001821_buildGRCh37.tsv.gz
MFI	B cell	IgD on IgD+ CD38-	3740	Bcells.trait777	MFI	B cell	GCST90001822	http://ftp.ebi.ac.uk/pub/databases/gwas/summary_statistics/GCST90001001-GCST90002000/GCST90001822/GCST90001822_buildGRCh37.tsv.gz
MFI	B cell	IgD on IgD+ CD38- unsw mem	1865	Bcells.trait779	MFI	B cell	GCST90001823	http://ftp.ebi.ac.uk/pub/databases/gwas/summary_statistics/GCST90001001-GCST90002000/GCST90001823/GCST90001823_buildGRCh37.tsv.gz
MFI	B cell	IgD on IgD+ CD38br	3754	Bcells.trait780	MFI	B cell	GCST90001824	http://ftp.ebi.ac.uk/pub/databases/gwas/summary_statistics/GCST90001001-GCST90002000/GCST90001824/GCST90001824_buildGRCh37.tsv.gz
MFI	B cell	IgD on IgD+ CD38dim	3754	Bcells.trait781	MFI	B cell	GCST90001825	http://ftp.ebi.ac.uk/pub/databases/gwas/summary_statistics/GCST90001001-GCST90002000/GCST90001825/GCST90001825_buildGRCh37.tsv.gz
MFI	B cell	IgD on unsw mem	3731	Bcells.trait785	MFI	B cell	GCST90001826	http://ftp.ebi.ac.uk/pub/databases/gwas/summary_statistics/GCST90001001-GCST90002000/GCST90001826/GCST90001826_buildGRCh37.tsv.gz
MFI	B cell	IgD on IgD+	3755	Bcells.trait786	MFI	B cell	GCST90001827	http://ftp.ebi.ac.uk/pub/databases/gwas/summary_statistics/GCST90001001-GCST90002000/GCST90001827/GCST90001827_buildGRCh37.tsv.gz
MFI	B cell	IgD on transitional	3755	Bcells.trait787	MFI	B cell	GCST90001828	http://ftp.ebi.ac.uk/pub/databases/gwas/summary_statistics/GCST90001001-GCST90002000/GCST90001828/GCST90001828_buildGRCh37.tsv.gz
MFI	B cell	BAFF-R on B cell	3758	Bcells.trait84	MFI	B cell	GCST90001829	http://ftp.ebi.ac.uk/pub/databases/gwas/summary_statistics/GCST90001001-GCST90002000/GCST90001829/GCST90001829_buildGRCh37.tsv.gz
MFI	B cell	BAFF-R on CD20-	3746	Bcells.trait85	MFI	B cell	GCST90001830	http://ftp.ebi.ac.uk/pub/databases/gwas/summary_statistics/GCST90001001-GCST90002000/GCST90001830/GCST90001830_buildGRCh37.tsv.gz
MFI	cDC	CD62L on CD62L+ myeloid DC	2872	Blue.530.30.cDC.trait1	MFI	cDC	GCST90001831	http://ftp.ebi.ac.uk/pub/databases/gwas/summary_statistics/GCST90001001-GCST90002000/GCST90001831/GCST90001831_buildGRCh37.tsv.gz
MFI	cDC	CD62L on CD62L+ plasmacytoid DC	2872	Blue.530.30.cDC.trait2	MFI	cDC	GCST90001832	http://ftp.ebi.ac.uk/pub/databases/gwas/summary_statistics/GCST90001001-GCST90002000/GCST90001832/GCST90001832_buildGRCh37.tsv.gz
MFI	cDC	CD62L on CD62L+ DC	2871	Blue.530.30.cDC.trait3	MFI	cDC	GCST90001833	http://ftp.ebi.ac.uk/pub/databases/gwas/summary_statistics/GCST90001001-GCST90002000/GCST90001833/GCST90001833_buildGRCh37.tsv.gz
MFI	cDC	CD62L on monocyte	2848	Blue.530.30.cDC.trait4	MFI	cDC	GCST90001834	http://ftp.ebi.ac.uk/pub/databases/gwas/summary_statistics/GCST90001001-GCST90002000/GCST90001834/GCST90001834_buildGRCh37.tsv.gz
MFI	cDC	CD62L on granulocyte	2849	Blue.530.30.cDC.trait5	MFI	cDC	GCST90001835	http://ftp.ebi.ac.uk/pub/databases/gwas/summary_statistics/GCST90001001-GCST90002000/GCST90001835/GCST90001835_buildGRCh37.tsv.gz
MFI	Myeloid cell	CD66b on CD66b++ myeloid cell	1465	Blue.530.30.MDSC.trait1	MFI	Myeloid cell	GCST90001836	http://ftp.ebi.ac.uk/pub/databases/gwas/summary_statistics/GCST90001001-GCST90002000/GCST90001836/GCST90001836_buildGRCh37.tsv.gz
MFI	Myeloid cell	CD66b on Gr MDSC	1244	Blue.530.30.MDSC.trait2	MFI	Myeloid cell	GCST90001837	http://ftp.ebi.ac.uk/pub/databases/gwas/summary_statistics/GCST90001001-GCST90002000/GCST90001837/GCST90001837_buildGRCh37.tsv.gz
MFI	Maturation stages of T cell	CD3 on naive CD8br	2910	Blue.530.30.MT.trait10	MFI	Maturation stages of T cell	GCST90001838	http://ftp.ebi.ac.uk/pub/databases/gwas/summary_statistics/GCST90001001-GCST90002000/GCST90001838/GCST90001838_buildGRCh37.tsv.gz
MFI	Maturation stages of T cell	CD3 on EM CD8br	2912	Blue.530.30.MT.trait11	MFI	Maturation stages of T cell	GCST90001839	http://ftp.ebi.ac.uk/pub/databases/gwas/summary_statistics/GCST90001001-GCST90002000/GCST90001839/GCST90001839_buildGRCh37.tsv.gz
MFI	Maturation stages of T cell	CD3 on TD CD8br	2911	Blue.530.30.MT.trait12	MFI	Maturation stages of T cell	GCST90001840	http://ftp.ebi.ac.uk/pub/databases/gwas/summary_statistics/GCST90001001-GCST90002000/GCST90001840/GCST90001840_buildGRCh37.tsv.gz
MFI	Maturation stages of T cell	CD3 on CM CD4+	2912	Blue.530.30.MT.trait3	MFI	Maturation stages of T cell	GCST90001841	http://ftp.ebi.ac.uk/pub/databases/gwas/summary_statistics/GCST90001001-GCST90002000/GCST90001841/GCST90001841_buildGRCh37.tsv.gz
MFI	Maturation stages of T cell	CD3 on Naive CD4+	2910	Blue.530.30.MT.trait4	MFI	Maturation stages of T cell	GCST90001842	http://ftp.ebi.ac.uk/pub/databases/gwas/summary_statistics/GCST90001001-GCST90002000/GCST90001842/GCST90001842_buildGRCh37.tsv.gz
MFI	Maturation stages of T cell	CD3 on EM CD4+	2912	Blue.530.30.MT.trait5	MFI	Maturation stages of T cell	GCST90001843	http://ftp.ebi.ac.uk/pub/databases/gwas/summary_statistics/GCST90001001-GCST90002000/GCST90001843/GCST90001843_buildGRCh37.tsv.gz
MFI	Maturation stages of T cell	CD3 on TD CD4+	2903	Blue.530.30.MT.trait6	MFI	Maturation stages of T cell	GCST90001844	http://ftp.ebi.ac.uk/pub/databases/gwas/summary_statistics/GCST90001001-GCST90002000/GCST90001844/GCST90001844_buildGRCh37.tsv.gz
MFI	Maturation stages of T cell	CD3 on CD45RA- CD4+	2911	Blue.530.30.MT.trait7	MFI	Maturation stages of T cell	GCST90001845	http://ftp.ebi.ac.uk/pub/databases/gwas/summary_statistics/GCST90001001-GCST90002000/GCST90001845/GCST90001845_buildGRCh37.tsv.gz
MFI	Maturation stages of T cell	CD3 on CM CD8br	2910	Blue.530.30.MT.trait9	MFI	Maturation stages of T cell	GCST90001846	http://ftp.ebi.ac.uk/pub/databases/gwas/summary_statistics/GCST90001001-GCST90002000/GCST90001846/GCST90001846_buildGRCh37.tsv.gz
MFI	TBNK	CD3 on HLA DR+ T cell	3060	Blue.530.30.TBNK.trait4	MFI	TBNK	GCST90001847	http://ftp.ebi.ac.uk/pub/databases/gwas/summary_statistics/GCST90001001-GCST90002000/GCST90001847/GCST90001847_buildGRCh37.tsv.gz
MFI	TBNK	CD3 on NKT	3113	Blue.530.30.TBNK.trait5	MFI	TBNK	GCST90001848	http://ftp.ebi.ac.uk/pub/databases/gwas/summary_statistics/GCST90001001-GCST90002000/GCST90001848/GCST90001848_buildGRCh37.tsv.gz
MFI	TBNK	CD3 on HLA DR+ CD4+	3060	Blue.530.30.TBNK.trait6	MFI	TBNK	GCST90001849	http://ftp.ebi.ac.uk/pub/databases/gwas/summary_statistics/GCST90001001-GCST90002000/GCST90001849/GCST90001849_buildGRCh37.tsv.gz
MFI	TBNK	CD3 on HLA DR+ CD8br	3060	Blue.530.30.TBNK.trait7	MFI	TBNK	GCST90001850	http://ftp.ebi.ac.uk/pub/databases/gwas/summary_statistics/GCST90001001-GCST90002000/GCST90001850/GCST90001850_buildGRCh37.tsv.gz
MFI	Treg	CD3 on T cell	2919	Blue.530.30.Treg.trait1	MFI	Treg	GCST90001851	http://ftp.ebi.ac.uk/pub/databases/gwas/summary_statistics/GCST90001001-GCST90002000/GCST90001851/GCST90001851_buildGRCh37.tsv.gz
MFI	Treg	CD3 on CD39+ resting Treg	2649	Blue.530.30.Treg.trait10	MFI	Treg	GCST90001852	http://ftp.ebi.ac.uk/pub/databases/gwas/summary_statistics/GCST90001001-GCST90002000/GCST90001852/GCST90001852_buildGRCh37.tsv.gz
MFI	Treg	CD3 on activated Treg	2919	Blue.530.30.Treg.trait11	MFI	Treg	GCST90001853	http://ftp.ebi.ac.uk/pub/databases/gwas/summary_statistics/GCST90001001-GCST90002000/GCST90001853/GCST90001853_buildGRCh37.tsv.gz
MFI	Treg	CD3 on CD39+ activated Treg	2919	Blue.530.30.Treg.trait12	MFI	Treg	GCST90001854	http://ftp.ebi.ac.uk/pub/databases/gwas/summary_statistics/GCST90001001-GCST90002000/GCST90001854/GCST90001854_buildGRCh37.tsv.gz
MFI	Treg	CD3 on secreting Treg	2919	Blue.530.30.Treg.trait13	MFI	Treg	GCST90001855	http://ftp.ebi.ac.uk/pub/databases/gwas/summary_statistics/GCST90001001-GCST90002000/GCST90001855/GCST90001855_buildGRCh37.tsv.gz
MFI	Treg	CD3 on CD39+ secreting Treg	2919	Blue.530.30.Treg.trait14	MFI	Treg	GCST90001856	http://ftp.ebi.ac.uk/pub/databases/gwas/summary_statistics/GCST90001001-GCST90002000/GCST90001856/GCST90001856_buildGRCh37.tsv.gz
MFI	Treg	CD3 on activated & secreting Treg	2919	Blue.530.30.Treg.trait15	MFI	Treg	GCST90001857	http://ftp.ebi.ac.uk/pub/databases/gwas/summary_statistics/GCST90001001-GCST90002000/GCST90001857/GCST90001857_buildGRCh37.tsv.gz
MFI	Treg	CD3 on CD45RA+ CD4+	2919	Blue.530.30.Treg.trait17	MFI	Treg	GCST90001858	http://ftp.ebi.ac.uk/pub/databases/gwas/summary_statistics/GCST90001001-GCST90002000/GCST90001858/GCST90001858_buildGRCh37.tsv.gz
MFI	Treg	CD3 on CD8br	2918	Blue.530.30.Treg.trait2	MFI	Treg	GCST90001859	http://ftp.ebi.ac.uk/pub/databases/gwas/summary_statistics/GCST90001001-GCST90002000/GCST90001859/GCST90001859_buildGRCh37.tsv.gz
MFI	Treg	CD3 on CD39+ CD4+	2919	Blue.530.30.Treg.trait21	MFI	Treg	GCST90001860	http://ftp.ebi.ac.uk/pub/databases/gwas/summary_statistics/GCST90001001-GCST90002000/GCST90001860/GCST90001860_buildGRCh37.tsv.gz
MFI	Treg	CD3 on CD28+ CD4+	2919	Blue.530.30.Treg.trait22	MFI	Treg	GCST90001861	http://ftp.ebi.ac.uk/pub/databases/gwas/summary_statistics/GCST90001001-GCST90002000/GCST90001861/GCST90001861_buildGRCh37.tsv.gz
MFI	Treg	CD3 on CD28+ DN (CD4-CD8-)	2918	Blue.530.30.Treg.trait23	MFI	Treg	GCST90001862	http://ftp.ebi.ac.uk/pub/databases/gwas/summary_statistics/GCST90001001-GCST90002000/GCST90001862/GCST90001862_buildGRCh37.tsv.gz
MFI	Treg	CD3 on CD28+ CD45RA- CD8br	2919	Blue.530.30.Treg.trait3	MFI	Treg	GCST90001863	http://ftp.ebi.ac.uk/pub/databases/gwas/summary_statistics/GCST90001001-GCST90002000/GCST90001863/GCST90001863_buildGRCh37.tsv.gz
MFI	Treg	CD3 on CD28+ CD45RA+ CD8br	2919	Blue.530.30.Treg.trait4	MFI	Treg	GCST90001864	http://ftp.ebi.ac.uk/pub/databases/gwas/summary_statistics/GCST90001001-GCST90002000/GCST90001864/GCST90001864_buildGRCh37.tsv.gz
MFI	Treg	CD3 on CD28- CD8br	2919	Blue.530.30.Treg.trait5	MFI	Treg	GCST90001865	http://ftp.ebi.ac.uk/pub/databases/gwas/summary_statistics/GCST90001001-GCST90002000/GCST90001865/GCST90001865_buildGRCh37.tsv.gz
MFI	Treg	CD3 on CD39+ CD8br	2914	Blue.530.30.Treg.trait6	MFI	Treg	GCST90001866	http://ftp.ebi.ac.uk/pub/databases/gwas/summary_statistics/GCST90001001-GCST90002000/GCST90001866/GCST90001866_buildGRCh37.tsv.gz
MFI	Treg	CD3 on CD4+	2919	Blue.530.30.Treg.trait7	MFI	Treg	GCST90001867	http://ftp.ebi.ac.uk/pub/databases/gwas/summary_statistics/GCST90001001-GCST90002000/GCST90001867/GCST90001867_buildGRCh37.tsv.gz
MFI	Treg	CD3 on CD4 Treg	2919	Blue.530.30.Treg.trait8	MFI	Treg	GCST90001868	http://ftp.ebi.ac.uk/pub/databases/gwas/summary_statistics/GCST90001001-GCST90002000/GCST90001868/GCST90001868_buildGRCh37.tsv.gz
MFI	Treg	CD3 on resting Treg	2918	Blue.530.30.Treg.trait9	MFI	Treg	GCST90001869	http://ftp.ebi.ac.uk/pub/databases/gwas/summary_statistics/GCST90001001-GCST90002000/GCST90001869/GCST90001869_buildGRCh37.tsv.gz
MFI	Myeloid cell	CD34 on HSC	1634	Blue.585.42.MDSC.trait1	MFI	Myeloid cell	GCST90001870	http://ftp.ebi.ac.uk/pub/databases/gwas/summary_statistics/GCST90001001-GCST90002000/GCST90001870/GCST90001870_buildGRCh37.tsv.gz
MFI	Maturation stages of T cell	HVEM on T cell	1247	HVEM1000_150630.trait1	MFI	Maturation stages of T cell	GCST90001871	http://ftp.ebi.ac.uk/pub/databases/gwas/summary_statistics/GCST90001001-GCST90002000/GCST90001871/GCST90001871_buildGRCh37.tsv.gz
MFI	Maturation stages of T cell	HVEM on naive CD8br	1247	HVEM1000_150630.trait10	MFI	Maturation stages of T cell	GCST90001872	http://ftp.ebi.ac.uk/pub/databases/gwas/summary_statistics/GCST90001001-GCST90002000/GCST90001872/GCST90001872_buildGRCh37.tsv.gz
MFI	Maturation stages of T cell	HVEM on EM CD8br	1247	HVEM1000_150630.trait11	MFI	Maturation stages of T cell	GCST90001873	http://ftp.ebi.ac.uk/pub/databases/gwas/summary_statistics/GCST90001001-GCST90002000/GCST90001873/GCST90001873_buildGRCh37.tsv.gz
MFI	Maturation stages of T cell	HVEM on TD CD8br	1247	HVEM1000_150630.trait12	MFI	Maturation stages of T cell	GCST90001874	http://ftp.ebi.ac.uk/pub/databases/gwas/summary_statistics/GCST90001001-GCST90002000/GCST90001874/GCST90001874_buildGRCh37.tsv.gz
MFI	Maturation stages of T cell	HVEM on CD4+	1247	HVEM1000_150630.trait2	MFI	Maturation stages of T cell	GCST90001875	http://ftp.ebi.ac.uk/pub/databases/gwas/summary_statistics/GCST90001001-GCST90002000/GCST90001875/GCST90001875_buildGRCh37.tsv.gz
MFI	Maturation stages of T cell	HVEM on CM CD4+	1247	HVEM1000_150630.trait3	MFI	Maturation stages of T cell	GCST90001876	http://ftp.ebi.ac.uk/pub/databases/gwas/summary_statistics/GCST90001001-GCST90002000/GCST90001876/GCST90001876_buildGRCh37.tsv.gz
MFI	Maturation stages of T cell	HVEM on naive CD4+	1247	HVEM1000_150630.trait4	MFI	Maturation stages of T cell	GCST90001877	http://ftp.ebi.ac.uk/pub/databases/gwas/summary_statistics/GCST90001001-GCST90002000/GCST90001877/GCST90001877_buildGRCh37.tsv.gz
MFI	Maturation stages of T cell	HVEM on EM CD4+	1247	HVEM1000_150630.trait5	MFI	Maturation stages of T cell	GCST90001878	http://ftp.ebi.ac.uk/pub/databases/gwas/summary_statistics/GCST90001001-GCST90002000/GCST90001878/GCST90001878_buildGRCh37.tsv.gz
MFI	Maturation stages of T cell	HVEM on TD CD4+	1245	HVEM1000_150630.trait6	MFI	Maturation stages of T cell	GCST90001879	http://ftp.ebi.ac.uk/pub/databases/gwas/summary_statistics/GCST90001001-GCST90002000/GCST90001879/GCST90001879_buildGRCh37.tsv.gz
MFI	Maturation stages of T cell	HVEM on CD45RA- CD4+	1247	HVEM1000_150630.trait7	MFI	Maturation stages of T cell	GCST90001880	http://ftp.ebi.ac.uk/pub/databases/gwas/summary_statistics/GCST90001001-GCST90002000/GCST90001880/GCST90001880_buildGRCh37.tsv.gz
MFI	Maturation stages of T cell	HVEM on CD8br	1247	HVEM1000_150630.trait8	MFI	Maturation stages of T cell	GCST90001881	http://ftp.ebi.ac.uk/pub/databases/gwas/summary_statistics/GCST90001001-GCST90002000/GCST90001881/GCST90001881_buildGRCh37.tsv.gz
MFI	Maturation stages of T cell	HVEM on CM CD8br	1247	HVEM1000_150630.trait9	MFI	Maturation stages of T cell	GCST90001882	http://ftp.ebi.ac.uk/pub/databases/gwas/summary_statistics/GCST90001001-GCST90002000/GCST90001882/GCST90001882_buildGRCh37.tsv.gz
MFI	TBNK	CD16-CD56 on NKT	3113	Blue.585.42.TBNK.trait1	MFI	TBNK	GCST90001883	http://ftp.ebi.ac.uk/pub/databases/gwas/summary_statistics/GCST90001001-GCST90002000/GCST90001883/GCST90001883_buildGRCh37.tsv.gz
MFI	TBNK	CD16-CD56 on NK	3113	Blue.585.42.TBNK.trait2	MFI	TBNK	GCST90001884	http://ftp.ebi.ac.uk/pub/databases/gwas/summary_statistics/GCST90001001-GCST90002000/GCST90001884/GCST90001884_buildGRCh37.tsv.gz
MFI	TBNK	CD16-CD56 on HLA DR+ NK	2971	Blue.585.42.TBNK.trait3	MFI	TBNK	GCST90001885	http://ftp.ebi.ac.uk/pub/databases/gwas/summary_statistics/GCST90001001-GCST90002000/GCST90001885/GCST90001885_buildGRCh37.tsv.gz
MFI	Treg	CD28 on CD39+ activated Treg	2920	Blue.585.42.Treg.trait10	MFI	Treg	GCST90001886	http://ftp.ebi.ac.uk/pub/databases/gwas/summary_statistics/GCST90001001-GCST90002000/GCST90001886/GCST90001886_buildGRCh37.tsv.gz
MFI	Treg	CD28 on secreting Treg	2920	Blue.585.42.Treg.trait11	MFI	Treg	GCST90001887	http://ftp.ebi.ac.uk/pub/databases/gwas/summary_statistics/GCST90001001-GCST90002000/GCST90001887/GCST90001887_buildGRCh37.tsv.gz
MFI	Treg	CD28 on CD39+ secreting Treg	2920	Blue.585.42.Treg.trait12	MFI	Treg	GCST90001888	http://ftp.ebi.ac.uk/pub/databases/gwas/summary_statistics/GCST90001001-GCST90002000/GCST90001888/GCST90001888_buildGRCh37.tsv.gz
MFI	Treg	CD28 on activated & secreting Treg	2920	Blue.585.42.Treg.trait13	MFI	Treg	GCST90001889	http://ftp.ebi.ac.uk/pub/databases/gwas/summary_statistics/GCST90001001-GCST90002000/GCST90001889/GCST90001889_buildGRCh37.tsv.gz
MFI	Treg	CD28 on CD45RA+ CD4+	2920	Blue.585.42.Treg.trait15	MFI	Treg	GCST90001890	http://ftp.ebi.ac.uk/pub/databases/gwas/summary_statistics/GCST90001001-GCST90002000/GCST90001890/GCST90001890_buildGRCh37.tsv.gz
MFI	Treg	CD28 on CD45RA- CD4 not Treg	2920	Blue.585.42.Treg.trait18	MFI	Treg	GCST90001891	http://ftp.ebi.ac.uk/pub/databases/gwas/summary_statistics/GCST90001001-GCST90002000/GCST90001891/GCST90001891_buildGRCh37.tsv.gz
MFI	Treg	CD28 on CD39+ CD4+	2920	Blue.585.42.Treg.trait19	MFI	Treg	GCST90001892	http://ftp.ebi.ac.uk/pub/databases/gwas/summary_statistics/GCST90001001-GCST90002000/GCST90001892/GCST90001892_buildGRCh37.tsv.gz
MFI	Treg	CD28 on CD28+ CD45RA- CD8br	2920	Blue.585.42.Treg.trait2	MFI	Treg	GCST90001893	http://ftp.ebi.ac.uk/pub/databases/gwas/summary_statistics/GCST90001001-GCST90002000/GCST90001893/GCST90001893_buildGRCh37.tsv.gz
MFI	Treg	CD28 on CD28+ CD4+	2920	Blue.585.42.Treg.trait20	MFI	Treg	GCST90001894	http://ftp.ebi.ac.uk/pub/databases/gwas/summary_statistics/GCST90001001-GCST90002000/GCST90001894/GCST90001894_buildGRCh37.tsv.gz
MFI	Treg	CD28 on CD28+ DN (CD4-CD8-)	2919	Blue.585.42.Treg.trait21	MFI	Treg	GCST90001895	http://ftp.ebi.ac.uk/pub/databases/gwas/summary_statistics/GCST90001001-GCST90002000/GCST90001895/GCST90001895_buildGRCh37.tsv.gz
MFI	Treg	CD28 on CD28+ CD45RA+ CD8br	2920	Blue.585.42.Treg.trait3	MFI	Treg	GCST90001896	http://ftp.ebi.ac.uk/pub/databases/gwas/summary_statistics/GCST90001001-GCST90002000/GCST90001896/GCST90001896_buildGRCh37.tsv.gz
MFI	Treg	CD28 on CD39+ CD8br	2914	Blue.585.42.Treg.trait4	MFI	Treg	GCST90001897	http://ftp.ebi.ac.uk/pub/databases/gwas/summary_statistics/GCST90001001-GCST90002000/GCST90001897/GCST90001897_buildGRCh37.tsv.gz
MFI	Treg	CD28 on CD4+	2920	Blue.585.42.Treg.trait5	MFI	Treg	GCST90001898	http://ftp.ebi.ac.uk/pub/databases/gwas/summary_statistics/GCST90001001-GCST90002000/GCST90001898/GCST90001898_buildGRCh37.tsv.gz
MFI	Treg	CD28 on CD4 Treg	2920	Blue.585.42.Treg.trait6	MFI	Treg	GCST90001899	http://ftp.ebi.ac.uk/pub/databases/gwas/summary_statistics/GCST90001001-GCST90002000/GCST90001899/GCST90001899_buildGRCh37.tsv.gz
MFI	Treg	CD28 on resting Treg	2919	Blue.585.42.Treg.trait7	MFI	Treg	GCST90001900	http://ftp.ebi.ac.uk/pub/databases/gwas/summary_statistics/GCST90001001-GCST90002000/GCST90001900/GCST90001900_buildGRCh37.tsv.gz
MFI	Treg	CD28 on CD39+ resting Treg	2650	Blue.585.42.Treg.trait8	MFI	Treg	GCST90001901	http://ftp.ebi.ac.uk/pub/databases/gwas/summary_statistics/GCST90001001-GCST90002000/GCST90001901/GCST90001901_buildGRCh37.tsv.gz
MFI	Treg	CD28 on activated Treg	2920	Blue.585.42.Treg.trait9	MFI	Treg	GCST90001902	http://ftp.ebi.ac.uk/pub/databases/gwas/summary_statistics/GCST90001001-GCST90002000/GCST90001902/GCST90001902_buildGRCh37.tsv.gz
MFI	cDC	CD86 on myeloid DC	2871	Blue.670.LP.cDC.trait1	MFI	cDC	GCST90001903	http://ftp.ebi.ac.uk/pub/databases/gwas/summary_statistics/GCST90001001-GCST90002000/GCST90001903/GCST90001903_buildGRCh37.tsv.gz
MFI	cDC	CD86 on CD62L+ myeloid DC	2871	Blue.670.LP.cDC.trait2	MFI	cDC	GCST90001904	http://ftp.ebi.ac.uk/pub/databases/gwas/summary_statistics/GCST90001001-GCST90002000/GCST90001904/GCST90001904_buildGRCh37.tsv.gz
MFI	cDC	CD86 on monocyte	2850	Blue.670.LP.cDC.trait3	MFI	cDC	GCST90001905	http://ftp.ebi.ac.uk/pub/databases/gwas/summary_statistics/GCST90001001-GCST90002000/GCST90001905/GCST90001905_buildGRCh37.tsv.gz
MFI	cDC	CD86 on granulocyte	2848	Blue.670.LP.cDC.trait4	MFI	cDC	GCST90001906	http://ftp.ebi.ac.uk/pub/databases/gwas/summary_statistics/GCST90001001-GCST90002000/GCST90001906/GCST90001906_buildGRCh37.tsv.gz
MFI	Maturation stages of T cell	CCR7 on naive CD4+	2910	Blue.670.LP.MT.trait1	MFI	Maturation stages of T cell	GCST90001907	http://ftp.ebi.ac.uk/pub/databases/gwas/summary_statistics/GCST90001001-GCST90002000/GCST90001907/GCST90001907_buildGRCh37.tsv.gz
MFI	Maturation stages of T cell	CCR7 on naive CD8br	2910	Blue.670.LP.MT.trait3	MFI	Maturation stages of T cell	GCST90001908	http://ftp.ebi.ac.uk/pub/databases/gwas/summary_statistics/GCST90001001-GCST90002000/GCST90001908/GCST90001908_buildGRCh37.tsv.gz
MFI	TBNK	CD45 on CD14+ monocyte	3112	Blue.670.LP.TBNK.trait1	MFI	TBNK	GCST90001909	http://ftp.ebi.ac.uk/pub/databases/gwas/summary_statistics/GCST90001001-GCST90002000/GCST90001909/GCST90001909_buildGRCh37.tsv.gz
MFI	TBNK	CD45 on B cell	3112	Blue.670.LP.TBNK.trait10	MFI	TBNK	GCST90001910	http://ftp.ebi.ac.uk/pub/databases/gwas/summary_statistics/GCST90001001-GCST90002000/GCST90001910/GCST90001910_buildGRCh37.tsv.gz
MFI	TBNK	CD45 on NK	3113	Blue.670.LP.TBNK.trait11	MFI	TBNK	GCST90001911	http://ftp.ebi.ac.uk/pub/databases/gwas/summary_statistics/GCST90001001-GCST90002000/GCST90001911/GCST90001911_buildGRCh37.tsv.gz
MFI	TBNK	CD45 on HLA DR+ NK	2971	Blue.670.LP.TBNK.trait12	MFI	TBNK	GCST90001912	http://ftp.ebi.ac.uk/pub/databases/gwas/summary_statistics/GCST90001001-GCST90002000/GCST90001912/GCST90001912_buildGRCh37.tsv.gz
MFI	TBNK	CD45 on granulocyte	3112	Blue.670.LP.TBNK.trait13	MFI	TBNK	GCST90001913	http://ftp.ebi.ac.uk/pub/databases/gwas/summary_statistics/GCST90001001-GCST90002000/GCST90001913/GCST90001913_buildGRCh37.tsv.gz
MFI	TBNK	CD45 on lymphocyte	3113	Blue.670.LP.TBNK.trait2	MFI	TBNK	GCST90001914	http://ftp.ebi.ac.uk/pub/databases/gwas/summary_statistics/GCST90001001-GCST90002000/GCST90001914/GCST90001914_buildGRCh37.tsv.gz
MFI	TBNK	CD45 on T cell	3113	Blue.670.LP.TBNK.trait3	MFI	TBNK	GCST90001915	http://ftp.ebi.ac.uk/pub/databases/gwas/summary_statistics/GCST90001001-GCST90002000/GCST90001915/GCST90001915_buildGRCh37.tsv.gz
MFI	TBNK	CD45 on CD4+	3113	Blue.670.LP.TBNK.trait4	MFI	TBNK	GCST90001916	http://ftp.ebi.ac.uk/pub/databases/gwas/summary_statistics/GCST90001001-GCST90002000/GCST90001916/GCST90001916_buildGRCh37.tsv.gz
MFI	TBNK	CD45 on CD8br	3113	Blue.670.LP.TBNK.trait5	MFI	TBNK	GCST90001917	http://ftp.ebi.ac.uk/pub/databases/gwas/summary_statistics/GCST90001001-GCST90002000/GCST90001917/GCST90001917_buildGRCh37.tsv.gz
MFI	TBNK	CD45 on HLA DR+ T cell	3060	Blue.670.LP.TBNK.trait6	MFI	TBNK	GCST90001918	http://ftp.ebi.ac.uk/pub/databases/gwas/summary_statistics/GCST90001001-GCST90002000/GCST90001918/GCST90001918_buildGRCh37.tsv.gz
MFI	TBNK	CD45 on NKT	3113	Blue.670.LP.TBNK.trait7	MFI	TBNK	GCST90001919	http://ftp.ebi.ac.uk/pub/databases/gwas/summary_statistics/GCST90001001-GCST90002000/GCST90001919/GCST90001919_buildGRCh37.tsv.gz
MFI	TBNK	CD45 on HLA DR+ CD4+	3060	Blue.670.LP.TBNK.trait8	MFI	TBNK	GCST90001920	http://ftp.ebi.ac.uk/pub/databases/gwas/summary_statistics/GCST90001001-GCST90002000/GCST90001920/GCST90001920_buildGRCh37.tsv.gz
MFI	TBNK	CD45 on HLA DR+ CD8br	3060	Blue.670.LP.TBNK.trait9	MFI	TBNK	GCST90001921	http://ftp.ebi.ac.uk/pub/databases/gwas/summary_statistics/GCST90001001-GCST90002000/GCST90001921/GCST90001921_buildGRCh37.tsv.gz
MFI	Treg	CD127 on T cell	2920	Blue.670.LP.Treg.trait1	MFI	Treg	GCST90001922	http://ftp.ebi.ac.uk/pub/databases/gwas/summary_statistics/GCST90001001-GCST90002000/GCST90001922/GCST90001922_buildGRCh37.tsv.gz
MFI	Treg	CD127 on CD45RA- CD4 not Treg	2920	Blue.670.LP.Treg.trait10	MFI	Treg	GCST90001923	http://ftp.ebi.ac.uk/pub/databases/gwas/summary_statistics/GCST90001001-GCST90002000/GCST90001923/GCST90001923_buildGRCh37.tsv.gz
MFI	Treg	CD127 on CD28+ CD4+	2920	Blue.670.LP.Treg.trait11	MFI	Treg	GCST90001924	http://ftp.ebi.ac.uk/pub/databases/gwas/summary_statistics/GCST90001001-GCST90002000/GCST90001924/GCST90001924_buildGRCh37.tsv.gz
MFI	Treg	CD127 on CD28+ DN (CD4-CD8-)	2918	Blue.670.LP.Treg.trait12	MFI	Treg	GCST90001925	http://ftp.ebi.ac.uk/pub/databases/gwas/summary_statistics/GCST90001001-GCST90002000/GCST90001925/GCST90001925_buildGRCh37.tsv.gz
MFI	Treg	CD127 on granulocyte	2920	Blue.670.LP.Treg.trait13	MFI	Treg	GCST90001926	http://ftp.ebi.ac.uk/pub/databases/gwas/summary_statistics/GCST90001001-GCST90002000/GCST90001926/GCST90001926_buildGRCh37.tsv.gz
MFI	Treg	CD127 on CD8br	2920	Blue.670.LP.Treg.trait2	MFI	Treg	GCST90001927	http://ftp.ebi.ac.uk/pub/databases/gwas/summary_statistics/GCST90001001-GCST90002000/GCST90001927/GCST90001927_buildGRCh37.tsv.gz
MFI	Treg	CD127 on CD28+ CD45RA- CD8br	2920	Blue.670.LP.Treg.trait3	MFI	Treg	GCST90001928	http://ftp.ebi.ac.uk/pub/databases/gwas/summary_statistics/GCST90001001-GCST90002000/GCST90001928/GCST90001928_buildGRCh37.tsv.gz
MFI	Treg	CD127 on CD28+ CD45RA+ CD8br	2920	Blue.670.LP.Treg.trait4	MFI	Treg	GCST90001929	http://ftp.ebi.ac.uk/pub/databases/gwas/summary_statistics/GCST90001001-GCST90002000/GCST90001929/GCST90001929_buildGRCh37.tsv.gz
MFI	Treg	CD127 on CD28- CD8br	2920	Blue.670.LP.Treg.trait5	MFI	Treg	GCST90001930	http://ftp.ebi.ac.uk/pub/databases/gwas/summary_statistics/GCST90001001-GCST90002000/GCST90001930/GCST90001930_buildGRCh37.tsv.gz
MFI	Treg	CD127 on CD4+	2920	Blue.670.LP.Treg.trait6	MFI	Treg	GCST90001931	http://ftp.ebi.ac.uk/pub/databases/gwas/summary_statistics/GCST90001001-GCST90002000/GCST90001931/GCST90001931_buildGRCh37.tsv.gz
MFI	Treg	CD127 on CD45RA+ CD4+	2920	Blue.670.LP.Treg.trait7	MFI	Treg	GCST90001932	http://ftp.ebi.ac.uk/pub/databases/gwas/summary_statistics/GCST90001001-GCST90002000/GCST90001932/GCST90001932_buildGRCh37.tsv.gz
MFI	Treg	CD25 on CD45RA- CD4 not Treg	3575	Blue.780.60.CD25.trait1	MFI	Treg	GCST90001933	http://ftp.ebi.ac.uk/pub/databases/gwas/summary_statistics/GCST90001001-GCST90002000/GCST90001933/GCST90001933_buildGRCh37.tsv.gz
MFI	Treg	CD25 on CD45RA+ CD4 not Treg	3575	Blue.780.60.CD25.trait13	MFI	Treg	GCST90001934	http://ftp.ebi.ac.uk/pub/databases/gwas/summary_statistics/GCST90001001-GCST90002000/GCST90001934/GCST90001934_buildGRCh37.tsv.gz
MFI	Treg	CD25 on CD39+ CD4 Treg	3575	Blue.780.60.CD25.trait10	MFI	Treg	GCST90001935	http://ftp.ebi.ac.uk/pub/databases/gwas/summary_statistics/GCST90001001-GCST90002000/GCST90001935/GCST90001935_buildGRCh37.tsv.gz
MFI	Treg	CD25 on CD4 Treg	3575	Blue.780.60.CD25.trait2	MFI	Treg	GCST90001936	http://ftp.ebi.ac.uk/pub/databases/gwas/summary_statistics/GCST90001001-GCST90002000/GCST90001936/GCST90001936_buildGRCh37.tsv.gz
MFI	Treg	CD25 on resting Treg	3246	Blue.780.60.CD25.trait3	MFI	Treg	GCST90001937	http://ftp.ebi.ac.uk/pub/databases/gwas/summary_statistics/GCST90001001-GCST90002000/GCST90001937/GCST90001937_buildGRCh37.tsv.gz
MFI	Treg	CD25 on CD39+ resting Treg	3574	Blue.780.60.CD25.trait4	MFI	Treg	GCST90001938	http://ftp.ebi.ac.uk/pub/databases/gwas/summary_statistics/GCST90001001-GCST90002000/GCST90001938/GCST90001938_buildGRCh37.tsv.gz
MFI	Treg	CD25 on activated Treg	3574	Blue.780.60.CD25.trait5	MFI	Treg	GCST90001939	http://ftp.ebi.ac.uk/pub/databases/gwas/summary_statistics/GCST90001001-GCST90002000/GCST90001939/GCST90001939_buildGRCh37.tsv.gz
MFI	Treg	CD25 on CD39+ activated Treg	3574	Blue.780.60.CD25.trait6	MFI	Treg	GCST90001940	http://ftp.ebi.ac.uk/pub/databases/gwas/summary_statistics/GCST90001001-GCST90002000/GCST90001940/GCST90001940_buildGRCh37.tsv.gz
MFI	Treg	CD25 on secreting Treg	3574	Blue.780.60.CD25.trait7	MFI	Treg	GCST90001941	http://ftp.ebi.ac.uk/pub/databases/gwas/summary_statistics/GCST90001001-GCST90002000/GCST90001941/GCST90001941_buildGRCh37.tsv.gz
MFI	Treg	CD25 on CD39+ secreting Treg	3574	Blue.780.60.CD25.trait8	MFI	Treg	GCST90001942	http://ftp.ebi.ac.uk/pub/databases/gwas/summary_statistics/GCST90001001-GCST90002000/GCST90001942/GCST90001942_buildGRCh37.tsv.gz
MFI	Treg	CD25 on activated & secreting Treg	3574	Blue.780.60.CD25.trait9	MFI	Treg	GCST90001943	http://ftp.ebi.ac.uk/pub/databases/gwas/summary_statistics/GCST90001001-GCST90002000/GCST90001943/GCST90001943_buildGRCh37.tsv.gz
MFI	cDC	CD123 on plasmacytoid DC	2872	Blue.780.60.cDC.trait1	MFI	cDC	GCST90001944	http://ftp.ebi.ac.uk/pub/databases/gwas/summary_statistics/GCST90001001-GCST90002000/GCST90001944/GCST90001944_buildGRCh37.tsv.gz
MFI	cDC	CD123 on CD62L+ plasmacytoid DC	2872	Blue.780.60.cDC.trait2	MFI	cDC	GCST90001945	http://ftp.ebi.ac.uk/pub/databases/gwas/summary_statistics/GCST90001001-GCST90002000/GCST90001945/GCST90001945_buildGRCh37.tsv.gz
MFI	Myeloid cell	CD33 on CD14+ monocyte	1634	Blue.780.60.MDSC.trait1	MFI	Myeloid cell	GCST90001946	http://ftp.ebi.ac.uk/pub/databases/gwas/summary_statistics/GCST90001001-GCST90002000/GCST90001946/GCST90001946_buildGRCh37.tsv.gz
MFI	Myeloid cell	CD33 on CD33br HLA DR+ CD14dim	1577	Blue.780.60.MDSC.trait10	MFI	Myeloid cell	GCST90001947	http://ftp.ebi.ac.uk/pub/databases/gwas/summary_statistics/GCST90001001-GCST90002000/GCST90001947/GCST90001947_buildGRCh37.tsv.gz
MFI	Myeloid cell	CD33 on CD33dim HLA DR+ CD11b+	1633	Blue.780.60.MDSC.trait12	MFI	Myeloid cell	GCST90001948	http://ftp.ebi.ac.uk/pub/databases/gwas/summary_statistics/GCST90001001-GCST90002000/GCST90001948/GCST90001948_buildGRCh37.tsv.gz
MFI	Myeloid cell	CD33 on CD33dim HLA DR+ CD11b-	1634	Blue.780.60.MDSC.trait13	MFI	Myeloid cell	GCST90001949	http://ftp.ebi.ac.uk/pub/databases/gwas/summary_statistics/GCST90001001-GCST90002000/GCST90001949/GCST90001949_buildGRCh37.tsv.gz
MFI	Myeloid cell	CD33 on Gr MDSC	1244	Blue.780.60.MDSC.trait14	MFI	Myeloid cell	GCST90001950	http://ftp.ebi.ac.uk/pub/databases/gwas/summary_statistics/GCST90001001-GCST90002000/GCST90001950/GCST90001950_buildGRCh37.tsv.gz
MFI	Myeloid cell	CD33 on CD66b++ myeloid cell	1464	Blue.780.60.MDSC.trait2	MFI	Myeloid cell	GCST90001951	http://ftp.ebi.ac.uk/pub/databases/gwas/summary_statistics/GCST90001001-GCST90002000/GCST90001951/GCST90001951_buildGRCh37.tsv.gz
MFI	Myeloid cell	CD33 on Mo MDSC	1569	Blue.780.60.MDSC.trait3	MFI	Myeloid cell	GCST90001952	http://ftp.ebi.ac.uk/pub/databases/gwas/summary_statistics/GCST90001001-GCST90002000/GCST90001952/GCST90001952_buildGRCh37.tsv.gz
MFI	Myeloid cell	CD33 on CD33dim HLA DR-	1558	Blue.780.60.MDSC.trait4	MFI	Myeloid cell	GCST90001953	http://ftp.ebi.ac.uk/pub/databases/gwas/summary_statistics/GCST90001001-GCST90002000/GCST90001953/GCST90001953_buildGRCh37.tsv.gz
MFI	Myeloid cell	CD33 on basophil	1555	Blue.780.60.MDSC.trait6	MFI	Myeloid cell	GCST90001954	http://ftp.ebi.ac.uk/pub/databases/gwas/summary_statistics/GCST90001001-GCST90002000/GCST90001954/GCST90001954_buildGRCh37.tsv.gz
MFI	Myeloid cell	CD33 on Im MDSC	1554	Blue.780.60.MDSC.trait7	MFI	Myeloid cell	GCST90001955	http://ftp.ebi.ac.uk/pub/databases/gwas/summary_statistics/GCST90001001-GCST90002000/GCST90001955/GCST90001955_buildGRCh37.tsv.gz
MFI	Myeloid cell	CD33 on CD33br HLA DR+	1579	Blue.780.60.MDSC.trait8	MFI	Myeloid cell	GCST90001956	http://ftp.ebi.ac.uk/pub/databases/gwas/summary_statistics/GCST90001001-GCST90002000/GCST90001956/GCST90001956_buildGRCh37.tsv.gz
MFI	Myeloid cell	CD33 on CD33br HLA DR+ CD14-	1578	Blue.780.60.MDSC.trait9	MFI	Myeloid cell	GCST90001957	http://ftp.ebi.ac.uk/pub/databases/gwas/summary_statistics/GCST90001001-GCST90002000/GCST90001957/GCST90001957_buildGRCh37.tsv.gz
MFI	TBNK	CD4 on monocyte	3112	Blue.780.60.TBNK.trait1	MFI	TBNK	GCST90001958	http://ftp.ebi.ac.uk/pub/databases/gwas/summary_statistics/GCST90001001-GCST90002000/GCST90001958/GCST90001958_buildGRCh37.tsv.gz
MFI	TBNK	CD4 on HLA DR+ CD4+	3060	Blue.780.60.TBNK.trait3	MFI	TBNK	GCST90001959	http://ftp.ebi.ac.uk/pub/databases/gwas/summary_statistics/GCST90001001-GCST90002000/GCST90001959/GCST90001959_buildGRCh37.tsv.gz
MFI	Treg	CD25 on CD4+	2920	Blue.780.60.Treg.trait4	MFI	Treg	GCST90001960	http://ftp.ebi.ac.uk/pub/databases/gwas/summary_statistics/GCST90001001-GCST90002000/GCST90001960/GCST90001960_buildGRCh37.tsv.gz
MFI	Treg	CD25 on CD39+ CD4+	2920	Blue.780.60.Treg.trait5	MFI	Treg	GCST90001961	http://ftp.ebi.ac.uk/pub/databases/gwas/summary_statistics/GCST90001001-GCST90002000/GCST90001961/GCST90001961_buildGRCh37.tsv.gz
MFI	Treg	CD25 on CD28+ CD4+	2920	Blue.780.60.Treg.trait6	MFI	Treg	GCST90001962	http://ftp.ebi.ac.uk/pub/databases/gwas/summary_statistics/GCST90001001-GCST90002000/GCST90001962/GCST90001962_buildGRCh37.tsv.gz
Morphological parameter	cDC	FSC-A on myeloid DC	2872	FSC.cDC.trait2	Morphological parameter	cDC	GCST90001963	http://ftp.ebi.ac.uk/pub/databases/gwas/summary_statistics/GCST90001001-GCST90002000/GCST90001963/GCST90001963_buildGRCh37.tsv.gz
Morphological parameter	cDC	FSC-A on plasmacytoid DC	2872	FSC.cDC.trait3	Morphological parameter	cDC	GCST90001964	http://ftp.ebi.ac.uk/pub/databases/gwas/summary_statistics/GCST90001001-GCST90002000/GCST90001964/GCST90001964_buildGRCh37.tsv.gz
Morphological parameter	cDC	FSC-A on monocyte	2850	FSC.cDC.trait4	Morphological parameter	cDC	GCST90001965	http://ftp.ebi.ac.uk/pub/databases/gwas/summary_statistics/GCST90001001-GCST90002000/GCST90001965/GCST90001965_buildGRCh37.tsv.gz
Morphological parameter	cDC	FSC-A on granulocyte	2850	FSC.cDC.trait5	Morphological parameter	cDC	GCST90001966	http://ftp.ebi.ac.uk/pub/databases/gwas/summary_statistics/GCST90001001-GCST90002000/GCST90001966/GCST90001966_buildGRCh37.tsv.gz
Morphological parameter	TBNK	FSC-A on CD14+ monocyte	3112	FSC.TBNK.trait1	Morphological parameter	TBNK	GCST90001967	http://ftp.ebi.ac.uk/pub/databases/gwas/summary_statistics/GCST90001001-GCST90002000/GCST90001967/GCST90001967_buildGRCh37.tsv.gz
Morphological parameter	TBNK	FSC-A on B cell	3112	FSC.TBNK.trait10	Morphological parameter	TBNK	GCST90001968	http://ftp.ebi.ac.uk/pub/databases/gwas/summary_statistics/GCST90001001-GCST90002000/GCST90001968/GCST90001968_buildGRCh37.tsv.gz
Morphological parameter	TBNK	FSC-A on NK	3113	FSC.TBNK.trait11	Morphological parameter	TBNK	GCST90001969	http://ftp.ebi.ac.uk/pub/databases/gwas/summary_statistics/GCST90001001-GCST90002000/GCST90001969/GCST90001969_buildGRCh37.tsv.gz
Morphological parameter	TBNK	FSC-A on HLA DR+ NK	2971	FSC.TBNK.trait12	Morphological parameter	TBNK	GCST90001970	http://ftp.ebi.ac.uk/pub/databases/gwas/summary_statistics/GCST90001001-GCST90002000/GCST90001970/GCST90001970_buildGRCh37.tsv.gz
Morphological parameter	TBNK	FSC-A on lymphocyte	3113	FSC.TBNK.trait2	Morphological parameter	TBNK	GCST90001971	http://ftp.ebi.ac.uk/pub/databases/gwas/summary_statistics/GCST90001001-GCST90002000/GCST90001971/GCST90001971_buildGRCh37.tsv.gz
Morphological parameter	TBNK	FSC-A on T cell	3113	FSC.TBNK.trait3	Morphological parameter	TBNK	GCST90001972	http://ftp.ebi.ac.uk/pub/databases/gwas/summary_statistics/GCST90001001-GCST90002000/GCST90001972/GCST90001972_buildGRCh37.tsv.gz
Morphological parameter	TBNK	FSC-A on CD4+	3113	FSC.TBNK.trait4	Morphological parameter	TBNK	GCST90001973	http://ftp.ebi.ac.uk/pub/databases/gwas/summary_statistics/GCST90001001-GCST90002000/GCST90001973/GCST90001973_buildGRCh37.tsv.gz
Morphological parameter	TBNK	FSC-A on CD8br	3113	FSC.TBNK.trait5	Morphological parameter	TBNK	GCST90001974	http://ftp.ebi.ac.uk/pub/databases/gwas/summary_statistics/GCST90001001-GCST90002000/GCST90001974/GCST90001974_buildGRCh37.tsv.gz
Morphological parameter	TBNK	FSC-A on HLA DR+ T cell	3060	FSC.TBNK.trait6	Morphological parameter	TBNK	GCST90001975	http://ftp.ebi.ac.uk/pub/databases/gwas/summary_statistics/GCST90001001-GCST90002000/GCST90001975/GCST90001975_buildGRCh37.tsv.gz
Morphological parameter	TBNK	FSC-A on NKT	3113	FSC.TBNK.trait7	Morphological parameter	TBNK	GCST90001976	http://ftp.ebi.ac.uk/pub/databases/gwas/summary_statistics/GCST90001001-GCST90002000/GCST90001976/GCST90001976_buildGRCh37.tsv.gz
Morphological parameter	TBNK	FSC-A on HLA DR+ CD4+	3060	FSC.TBNK.trait8	Morphological parameter	TBNK	GCST90001977	http://ftp.ebi.ac.uk/pub/databases/gwas/summary_statistics/GCST90001001-GCST90002000/GCST90001977/GCST90001977_buildGRCh37.tsv.gz
Morphological parameter	TBNK	FSC-A on HLA DR+ CD8br	3060	FSC.TBNK.trait9	Morphological parameter	TBNK	GCST90001978	http://ftp.ebi.ac.uk/pub/databases/gwas/summary_statistics/GCST90001001-GCST90002000/GCST90001978/GCST90001978_buildGRCh37.tsv.gz
MFI	Monocyte	CD16 on CD14- CD16+ monocyte	3717	mono.trait1	MFI	Monocyte	GCST90001979	http://ftp.ebi.ac.uk/pub/databases/gwas/summary_statistics/GCST90001001-GCST90002000/GCST90001979/GCST90001979_buildGRCh37.tsv.gz
MFI	Monocyte	CD40 on CD14+ CD16- monocyte	3727	mono.trait10	MFI	Monocyte	GCST90001980	http://ftp.ebi.ac.uk/pub/databases/gwas/summary_statistics/GCST90001001-GCST90002000/GCST90001980/GCST90001980_buildGRCh37.tsv.gz
MFI	Monocyte	CD40 on CD14+ CD16+ monocyte	3716	mono.trait11	MFI	Monocyte	GCST90001981	http://ftp.ebi.ac.uk/pub/databases/gwas/summary_statistics/GCST90001001-GCST90002000/GCST90001981/GCST90001981_buildGRCh37.tsv.gz
MFI	Monocyte	CCR2 on CD14- CD16+ monocyte	3719	mono.trait12	MFI	Monocyte	GCST90001982	http://ftp.ebi.ac.uk/pub/databases/gwas/summary_statistics/GCST90001001-GCST90002000/GCST90001982/GCST90001982_buildGRCh37.tsv.gz
MFI	Monocyte	CD14 on CD14+ CD16+ monocyte	3727	mono.trait14	MFI	Monocyte	GCST90001983	http://ftp.ebi.ac.uk/pub/databases/gwas/summary_statistics/GCST90001001-GCST90002000/GCST90001983/GCST90001983_buildGRCh37.tsv.gz
MFI	Monocyte	HLA DR on CD14- CD16+ monocyte	3719	mono.trait16	MFI	Monocyte	GCST90001984	http://ftp.ebi.ac.uk/pub/databases/gwas/summary_statistics/GCST90001001-GCST90002000/GCST90001984/GCST90001984_buildGRCh37.tsv.gz
MFI	Monocyte	CD40 on monocytes	3727	mono.trait17	MFI	Monocyte	GCST90001985	http://ftp.ebi.ac.uk/pub/databases/gwas/summary_statistics/GCST90001001-GCST90002000/GCST90001985/GCST90001985_buildGRCh37.tsv.gz
MFI	Monocyte	CD14 on CD14+ CD16- monocyte	3727	mono.trait19	MFI	Monocyte	GCST90001986	http://ftp.ebi.ac.uk/pub/databases/gwas/summary_statistics/GCST90001001-GCST90002000/GCST90001986/GCST90001986_buildGRCh37.tsv.gz
MFI	Monocyte	CD64 on CD14+ CD16- monocyte	3720	mono.trait2	MFI	Monocyte	GCST90001987	http://ftp.ebi.ac.uk/pub/databases/gwas/summary_statistics/GCST90001001-GCST90002000/GCST90001987/GCST90001987_buildGRCh37.tsv.gz
MFI	Monocyte	HLA DR on CD14+ CD16- monocyte	3727	mono.trait21	MFI	Monocyte	GCST90001988	http://ftp.ebi.ac.uk/pub/databases/gwas/summary_statistics/GCST90001001-GCST90002000/GCST90001988/GCST90001988_buildGRCh37.tsv.gz
MFI	Monocyte	CD40 on CD14- CD16+ monocyte	3719	mono.trait22	MFI	Monocyte	GCST90001989	http://ftp.ebi.ac.uk/pub/databases/gwas/summary_statistics/GCST90001001-GCST90002000/GCST90001989/GCST90001989_buildGRCh37.tsv.gz
MFI	Monocyte	CD64 on CD14- CD16+ monocyte	3712	mono.trait24	MFI	Monocyte	GCST90001990	http://ftp.ebi.ac.uk/pub/databases/gwas/summary_statistics/GCST90001001-GCST90002000/GCST90001990/GCST90001990_buildGRCh37.tsv.gz
MFI	Monocyte	HLA DR on CD14+ monocyte	3727	mono.trait25	MFI	Monocyte	GCST90001991	http://ftp.ebi.ac.uk/pub/databases/gwas/summary_statistics/GCST90001001-GCST90002000/GCST90001991/GCST90001991_buildGRCh37.tsv.gz
MFI	Monocyte	CCR2 on CD14+ CD16+ monocyte	3716	mono.trait28	MFI	Monocyte	GCST90001992	http://ftp.ebi.ac.uk/pub/databases/gwas/summary_statistics/GCST90001001-GCST90002000/GCST90001992/GCST90001992_buildGRCh37.tsv.gz
MFI	Monocyte	PDL-1 on CD14+ CD16- monocyte	3727	mono.trait29	MFI	Monocyte	GCST90001993	http://ftp.ebi.ac.uk/pub/databases/gwas/summary_statistics/GCST90001001-GCST90002000/GCST90001993/GCST90001993_buildGRCh37.tsv.gz
MFI	Monocyte	CX3CR1 on CD14- CD16-	3687	mono.trait3	MFI	Monocyte	GCST90001994	http://ftp.ebi.ac.uk/pub/databases/gwas/summary_statistics/GCST90001001-GCST90002000/GCST90001994/GCST90001994_buildGRCh37.tsv.gz
MFI	Monocyte	CX3CR1 on monocyte	3687	mono.trait33	MFI	Monocyte	GCST90001995	http://ftp.ebi.ac.uk/pub/databases/gwas/summary_statistics/GCST90001001-GCST90002000/GCST90001995/GCST90001995_buildGRCh37.tsv.gz
MFI	Monocyte	CX3CR1 on CD14+ CD16+ monocyte	3676	mono.trait35	MFI	Monocyte	GCST90001996	http://ftp.ebi.ac.uk/pub/databases/gwas/summary_statistics/GCST90001001-GCST90002000/GCST90001996/GCST90001996_buildGRCh37.tsv.gz
MFI	Monocyte	CX3CR1 on CD14+ CD16- monocyte	3687	mono.trait36	MFI	Monocyte	GCST90001997	http://ftp.ebi.ac.uk/pub/databases/gwas/summary_statistics/GCST90001001-GCST90002000/GCST90001997/GCST90001997_buildGRCh37.tsv.gz
MFI	Monocyte	PDL-1 on CD14+ CD16+ monocyte	3716	mono.trait39	MFI	Monocyte	GCST90001998	http://ftp.ebi.ac.uk/pub/databases/gwas/summary_statistics/GCST90001001-GCST90002000/GCST90001998/GCST90001998_buildGRCh37.tsv.gz
MFI	Monocyte	PDL-1 on CD14- CD16+ monocyte	3719	mono.trait4	MFI	Monocyte	GCST90001999	http://ftp.ebi.ac.uk/pub/databases/gwas/summary_statistics/GCST90001001-GCST90002000/GCST90001999/GCST90001999_buildGRCh37.tsv.gz
MFI	Monocyte	PDL-1 on CD14- CD16-	3727	mono.trait41	MFI	Monocyte	GCST90002000	http://ftp.ebi.ac.uk/pub/databases/gwas/summary_statistics/GCST90001001-GCST90002000/GCST90002000/GCST90002000_buildGRCh37.tsv.gz
MFI	Monocyte	CD64 on CD14- CD16-	3720	mono.trait42	MFI	Monocyte	GCST90002001	http://ftp.ebi.ac.uk/pub/databases/gwas/summary_statistics/GCST90002001-GCST90003000/GCST90002001/GCST90002001_buildGRCh37.tsv.gz
MFI	Monocyte	PDL-1 on monocyte	3727	mono.trait43	MFI	Monocyte	GCST90002002	http://ftp.ebi.ac.uk/pub/databases/gwas/summary_statistics/GCST90002001-GCST90003000/GCST90002002/GCST90002002_buildGRCh37.tsv.gz
MFI	Monocyte	CCR2 on CD14- CD16-	3727	mono.trait44	MFI	Monocyte	GCST90002003	http://ftp.ebi.ac.uk/pub/databases/gwas/summary_statistics/GCST90002001-GCST90003000/GCST90002003/GCST90002003_buildGRCh37.tsv.gz
MFI	Monocyte	CCR2 on CD14+ CD16- monocyte	3727	mono.trait46	MFI	Monocyte	GCST90002004	http://ftp.ebi.ac.uk/pub/databases/gwas/summary_statistics/GCST90002001-GCST90003000/GCST90002004/GCST90002004_buildGRCh37.tsv.gz
MFI	Monocyte	CD16 on CD14+ CD16+ monocyte	3714	mono.trait47	MFI	Monocyte	GCST90002005	http://ftp.ebi.ac.uk/pub/databases/gwas/summary_statistics/GCST90002001-GCST90003000/GCST90002005/GCST90002005_buildGRCh37.tsv.gz
MFI	Monocyte	CD64 on monocyte	3720	mono.trait48	MFI	Monocyte	GCST90002006	http://ftp.ebi.ac.uk/pub/databases/gwas/summary_statistics/GCST90002001-GCST90003000/GCST90002006/GCST90002006_buildGRCh37.tsv.gz
MFI	Monocyte	HLA DR on CD14+ CD16+ monocyte	3716	mono.trait50	MFI	Monocyte	GCST90002007	http://ftp.ebi.ac.uk/pub/databases/gwas/summary_statistics/GCST90002001-GCST90003000/GCST90002007/GCST90002007_buildGRCh37.tsv.gz
MFI	Monocyte	CCR2 on monocyte	3727	mono.trait52	MFI	Monocyte	GCST90002008	http://ftp.ebi.ac.uk/pub/databases/gwas/summary_statistics/GCST90002001-GCST90003000/GCST90002008/GCST90002008_buildGRCh37.tsv.gz
MFI	Monocyte	HLA DR on CD14- CD16-	3727	mono.trait53	MFI	Monocyte	GCST90002009	http://ftp.ebi.ac.uk/pub/databases/gwas/summary_statistics/GCST90002001-GCST90003000/GCST90002009/GCST90002009_buildGRCh37.tsv.gz
MFI	Monocyte	HLA DR on monocyte	3727	mono.trait54	MFI	Monocyte	GCST90002010	http://ftp.ebi.ac.uk/pub/databases/gwas/summary_statistics/GCST90002001-GCST90003000/GCST90002010/GCST90002010_buildGRCh37.tsv.gz
MFI	Monocyte	CD64 on CD14+ CD16+ monocyte	3709	mono.trait6	MFI	Monocyte	GCST90002011	http://ftp.ebi.ac.uk/pub/databases/gwas/summary_statistics/GCST90002001-GCST90003000/GCST90002011/GCST90002011_buildGRCh37.tsv.gz
MFI	Monocyte	CX3CR1 on CD14- CD16+ monocyte	3679	mono.trait7	MFI	Monocyte	GCST90002012	http://ftp.ebi.ac.uk/pub/databases/gwas/summary_statistics/GCST90002001-GCST90003000/GCST90002012/GCST90002012_buildGRCh37.tsv.gz
MFI	cDC	CCR2 on myeloid DC	2870	Red.660.20.cDC.trait1	MFI	cDC	GCST90002013	http://ftp.ebi.ac.uk/pub/databases/gwas/summary_statistics/GCST90002001-GCST90003000/GCST90002013/GCST90002013_buildGRCh37.tsv.gz
MFI	cDC	CCR2 on CD62L+ myeloid DC	2870	Red.660.20.cDC.trait2	MFI	cDC	GCST90002014	http://ftp.ebi.ac.uk/pub/databases/gwas/summary_statistics/GCST90002001-GCST90003000/GCST90002014/GCST90002014_buildGRCh37.tsv.gz
MFI	cDC	CCR2 on plasmacytoid DC	2871	Red.660.20.cDC.trait3	MFI	cDC	GCST90002015	http://ftp.ebi.ac.uk/pub/databases/gwas/summary_statistics/GCST90002001-GCST90003000/GCST90002015/GCST90002015_buildGRCh37.tsv.gz
MFI	cDC	CCR2 on CD62L+ plasmacytoid DC	2871	Red.660.20.cDC.trait4	MFI	cDC	GCST90002016	http://ftp.ebi.ac.uk/pub/databases/gwas/summary_statistics/GCST90002001-GCST90003000/GCST90002016/GCST90002016_buildGRCh37.tsv.gz
MFI	cDC	CCR2 on monocyte	2850	Red.660.20.cDC.trait5	MFI	cDC	GCST90002017	http://ftp.ebi.ac.uk/pub/databases/gwas/summary_statistics/GCST90002001-GCST90003000/GCST90002017/GCST90002017_buildGRCh37.tsv.gz
MFI	cDC	CCR2 on granulocyte	2850	Red.660.20.cDC.trait6	MFI	cDC	GCST90002018	http://ftp.ebi.ac.uk/pub/databases/gwas/summary_statistics/GCST90002001-GCST90003000/GCST90002018/GCST90002018_buildGRCh37.tsv.gz
MFI	Myeloid cell	CD14 on Mo MDSC	1570	Red.660.20.MDSC.trait2	MFI	Myeloid cell	GCST90002019	http://ftp.ebi.ac.uk/pub/databases/gwas/summary_statistics/GCST90002001-GCST90003000/GCST90002019/GCST90002019_buildGRCh37.tsv.gz
MFI	Myeloid cell	CD14 on CD33br HLA DR+ CD14dim	1578	Red.660.20.MDSC.trait3	MFI	Myeloid cell	GCST90002020	http://ftp.ebi.ac.uk/pub/databases/gwas/summary_statistics/GCST90002001-GCST90003000/GCST90002020/GCST90002020_buildGRCh37.tsv.gz
MFI	Myeloid cell	CD14 on CD33dim HLA DR+ CD11b+	1634	Red.660.20.MDSC.trait4	MFI	Myeloid cell	GCST90002021	http://ftp.ebi.ac.uk/pub/databases/gwas/summary_statistics/GCST90002001-GCST90003000/GCST90002021/GCST90002021_buildGRCh37.tsv.gz
MFI	Maturation stages of T cell	CD4 on CD4+	2912	Red.660.20.MT.trait1	MFI	Maturation stages of T cell	GCST90002022	http://ftp.ebi.ac.uk/pub/databases/gwas/summary_statistics/GCST90002001-GCST90003000/GCST90002022/GCST90002022_buildGRCh37.tsv.gz
MFI	Maturation stages of T cell	CD4 on CM CD4 +	2912	Red.660.20.MT.trait2	MFI	Maturation stages of T cell	GCST90002023	http://ftp.ebi.ac.uk/pub/databases/gwas/summary_statistics/GCST90002001-GCST90003000/GCST90002023/GCST90002023_buildGRCh37.tsv.gz
MFI	Maturation stages of T cell	CD4 on naive CD4+	2910	Red.660.20.MT.trait3	MFI	Maturation stages of T cell	GCST90002024	http://ftp.ebi.ac.uk/pub/databases/gwas/summary_statistics/GCST90002001-GCST90003000/GCST90002024/GCST90002024_buildGRCh37.tsv.gz
MFI	Maturation stages of T cell	CD4 on EM CD4+	2912	Red.660.20.MT.trait4	MFI	Maturation stages of T cell	GCST90002025	http://ftp.ebi.ac.uk/pub/databases/gwas/summary_statistics/GCST90002001-GCST90003000/GCST90002025/GCST90002025_buildGRCh37.tsv.gz
MFI	Maturation stages of T cell	CD4 on TD CD4+	2903	Red.660.20.MT.trait5	MFI	Maturation stages of T cell	GCST90002026	http://ftp.ebi.ac.uk/pub/databases/gwas/summary_statistics/GCST90002001-GCST90003000/GCST90002026/GCST90002026_buildGRCh37.tsv.gz
MFI	Maturation stages of T cell	CD4 on CD45RA+ CD4+	2911	Red.660.20.MT.trait6	MFI	Maturation stages of T cell	GCST90002027	http://ftp.ebi.ac.uk/pub/databases/gwas/summary_statistics/GCST90002001-GCST90003000/GCST90002027/GCST90002027_buildGRCh37.tsv.gz
MFI	TBNK	CD19 on B cell	3112	Red.660.20.TBNK.trait2	MFI	TBNK	GCST90002028	http://ftp.ebi.ac.uk/pub/databases/gwas/summary_statistics/GCST90002001-GCST90003000/GCST90002028/GCST90002028_buildGRCh37.tsv.gz
MFI	Treg	CD39 on CD39+ CD8br	2915	Red.660.20.Treg.trait1	MFI	Treg	GCST90002029	http://ftp.ebi.ac.uk/pub/databases/gwas/summary_statistics/GCST90002001-GCST90003000/GCST90002029/GCST90002029_buildGRCh37.tsv.gz
MFI	Treg	CD39 on CD39+ activated Treg	2920	Red.660.20.Treg.trait2	MFI	Treg	GCST90002030	http://ftp.ebi.ac.uk/pub/databases/gwas/summary_statistics/GCST90002001-GCST90003000/GCST90002030/GCST90002030_buildGRCh37.tsv.gz
MFI	Treg	CD39 on CD39+ secreting Treg	2920	Red.660.20.Treg.trait3	MFI	Treg	GCST90002031	http://ftp.ebi.ac.uk/pub/databases/gwas/summary_statistics/GCST90002001-GCST90003000/GCST90002031/GCST90002031_buildGRCh37.tsv.gz
MFI	Treg	CD39 on CD39+ CD4+	2920	Red.660.20.Treg.trait5	MFI	Treg	GCST90002032	http://ftp.ebi.ac.uk/pub/databases/gwas/summary_statistics/GCST90002001-GCST90003000/GCST90002032/GCST90002032_buildGRCh37.tsv.gz
MFI	Treg	CD39 on granulocyte	2920	Red.660.20.Treg.trait6	MFI	Treg	GCST90002033	http://ftp.ebi.ac.uk/pub/databases/gwas/summary_statistics/GCST90002001-GCST90003000/GCST90002033/GCST90002033_buildGRCh37.tsv.gz
MFI	Treg	CD39 on monocyte	2909	Red.660.20.Treg.trait7	MFI	Treg	GCST90002034	http://ftp.ebi.ac.uk/pub/databases/gwas/summary_statistics/GCST90002001-GCST90003000/GCST90002034/GCST90002034_buildGRCh37.tsv.gz
MFI	cDC	CD80 on myeloid DC	2871	Red.780.60.cDC.trait1	MFI	cDC	GCST90002035	http://ftp.ebi.ac.uk/pub/databases/gwas/summary_statistics/GCST90002001-GCST90003000/GCST90002035/GCST90002035_buildGRCh37.tsv.gz
MFI	cDC	CD80 on CD62L+ myeloid DC	2871	Red.780.60.cDC.trait2	MFI	cDC	GCST90002036	http://ftp.ebi.ac.uk/pub/databases/gwas/summary_statistics/GCST90002001-GCST90003000/GCST90002036/GCST90002036_buildGRCh37.tsv.gz
MFI	cDC	CD80 on plasmacytoid DC	2871	Red.780.60.cDC.trait3	MFI	cDC	GCST90002037	http://ftp.ebi.ac.uk/pub/databases/gwas/summary_statistics/GCST90002001-GCST90003000/GCST90002037/GCST90002037_buildGRCh37.tsv.gz
MFI	cDC	CD80 on CD62L+ plasmacytoid DC	2871	Red.780.60.cDC.trait4	MFI	cDC	GCST90002038	http://ftp.ebi.ac.uk/pub/databases/gwas/summary_statistics/GCST90002001-GCST90003000/GCST90002038/GCST90002038_buildGRCh37.tsv.gz
MFI	cDC	CD80 on monocyte	2850	Red.780.60.cDC.trait5	MFI	cDC	GCST90002039	http://ftp.ebi.ac.uk/pub/databases/gwas/summary_statistics/GCST90002001-GCST90003000/GCST90002039/GCST90002039_buildGRCh37.tsv.gz
MFI	cDC	CD80 on granulocyte	2850	Red.780.60.cDC.trait6	MFI	cDC	GCST90002040	http://ftp.ebi.ac.uk/pub/databases/gwas/summary_statistics/GCST90002001-GCST90003000/GCST90002040/GCST90002040_buildGRCh37.tsv.gz
MFI	Myeloid cell	CD45 on lymphocyte	1635	Red.780.60.MDSC.trait1	MFI	Myeloid cell	GCST90002041	http://ftp.ebi.ac.uk/pub/databases/gwas/summary_statistics/GCST90002001-GCST90003000/GCST90002041/GCST90002041_buildGRCh37.tsv.gz
MFI	Myeloid cell	CD45 on CD33br HLA DR+ CD14-	1579	Red.780.60.MDSC.trait10	MFI	Myeloid cell	GCST90002042	http://ftp.ebi.ac.uk/pub/databases/gwas/summary_statistics/GCST90002001-GCST90003000/GCST90002042/GCST90002042_buildGRCh37.tsv.gz
MFI	Myeloid cell	CD45 on CD33br HLA DR+ CD14dim	1578	Red.780.60.MDSC.trait11	MFI	Myeloid cell	GCST90002043	http://ftp.ebi.ac.uk/pub/databases/gwas/summary_statistics/GCST90002001-GCST90003000/GCST90002043/GCST90002043_buildGRCh37.tsv.gz
MFI	Myeloid cell	CD45 on CD33dim HLA DR+ CD11b-	1635	Red.780.60.MDSC.trait13	MFI	Myeloid cell	GCST90002044	http://ftp.ebi.ac.uk/pub/databases/gwas/summary_statistics/GCST90002001-GCST90003000/GCST90002044/GCST90002044_buildGRCh37.tsv.gz
MFI	Myeloid cell	CD45 on CD33- HLA DR-	1635	Red.780.60.MDSC.trait14	MFI	Myeloid cell	GCST90002045	http://ftp.ebi.ac.uk/pub/databases/gwas/summary_statistics/GCST90002001-GCST90003000/GCST90002045/GCST90002045_buildGRCh37.tsv.gz
MFI	Myeloid cell	CD45 on CD33- HLA DR+	1635	Red.780.60.MDSC.trait15	MFI	Myeloid cell	GCST90002046	http://ftp.ebi.ac.uk/pub/databases/gwas/summary_statistics/GCST90002001-GCST90003000/GCST90002046/GCST90002046_buildGRCh37.tsv.gz
MFI	Myeloid cell	CD45 on Gr MDSC	1244	Red.780.60.MDSC.trait16	MFI	Myeloid cell	GCST90002047	http://ftp.ebi.ac.uk/pub/databases/gwas/summary_statistics/GCST90002001-GCST90003000/GCST90002047/GCST90002047_buildGRCh37.tsv.gz
MFI	Myeloid cell	CD45 on CD66b++ myelod cell	1465	Red.780.60.MDSC.trait3	MFI	Myeloid cell	GCST90002048	http://ftp.ebi.ac.uk/pub/databases/gwas/summary_statistics/GCST90002001-GCST90003000/GCST90002048/GCST90002048_buildGRCh37.tsv.gz
MFI	Myeloid cell	CD45 on Mo MDSC	1570	Red.780.60.MDSC.trait4	MFI	Myeloid cell	GCST90002049	http://ftp.ebi.ac.uk/pub/databases/gwas/summary_statistics/GCST90002001-GCST90003000/GCST90002049/GCST90002049_buildGRCh37.tsv.gz
MFI	Myeloid cell	CD45 on CD33dim HLA DR-	1559	Red.780.60.MDSC.trait5	MFI	Myeloid cell	GCST90002050	http://ftp.ebi.ac.uk/pub/databases/gwas/summary_statistics/GCST90002001-GCST90003000/GCST90002050/GCST90002050_buildGRCh37.tsv.gz
MFI	Myeloid cell	CD45 on basophil	1556	Red.780.60.MDSC.trait7	MFI	Myeloid cell	GCST90002051	http://ftp.ebi.ac.uk/pub/databases/gwas/summary_statistics/GCST90002001-GCST90003000/GCST90002051/GCST90002051_buildGRCh37.tsv.gz
MFI	Myeloid cell	CD45 on Im MDSC	1555	Red.780.60.MDSC.trait8	MFI	Myeloid cell	GCST90002052	http://ftp.ebi.ac.uk/pub/databases/gwas/summary_statistics/GCST90002001-GCST90003000/GCST90002052/GCST90002052_buildGRCh37.tsv.gz
MFI	Myeloid cell	CD45 on CD33br HLA DR+	1580	Red.780.60.MDSC.trait9	MFI	Myeloid cell	GCST90002053	http://ftp.ebi.ac.uk/pub/databases/gwas/summary_statistics/GCST90002001-GCST90003000/GCST90002053/GCST90002053_buildGRCh37.tsv.gz
MFI	Maturation stages of T cell	CD8 on CM CD8br	2910	Red.780.60.MT.trait2	MFI	Maturation stages of T cell	GCST90002054	http://ftp.ebi.ac.uk/pub/databases/gwas/summary_statistics/GCST90002001-GCST90003000/GCST90002054/GCST90002054_buildGRCh37.tsv.gz
MFI	Maturation stages of T cell	CD8 on naive CD8br	2910	Red.780.60.MT.trait3	MFI	Maturation stages of T cell	GCST90002055	http://ftp.ebi.ac.uk/pub/databases/gwas/summary_statistics/GCST90002001-GCST90003000/GCST90002055/GCST90002055_buildGRCh37.tsv.gz
MFI	Maturation stages of T cell	CD8 on EM CD8br	2912	Red.780.60.MT.trait4	MFI	Maturation stages of T cell	GCST90002056	http://ftp.ebi.ac.uk/pub/databases/gwas/summary_statistics/GCST90002001-GCST90003000/GCST90002056/GCST90002056_buildGRCh37.tsv.gz
MFI	Maturation stages of T cell	CD8 on TD CD8br	2911	Red.780.60.MT.trait5	MFI	Maturation stages of T cell	GCST90002057	http://ftp.ebi.ac.uk/pub/databases/gwas/summary_statistics/GCST90002001-GCST90003000/GCST90002057/GCST90002057_buildGRCh37.tsv.gz
MFI	TBNK	CD8 on CD8br	3113	Red.780.60.TBNK.trait1	MFI	TBNK	GCST90002058	http://ftp.ebi.ac.uk/pub/databases/gwas/summary_statistics/GCST90002001-GCST90003000/GCST90002058/GCST90002058_buildGRCh37.tsv.gz
MFI	TBNK	CD8 on NKT	3103	Red.780.60.TBNK.trait2	MFI	TBNK	GCST90002059	http://ftp.ebi.ac.uk/pub/databases/gwas/summary_statistics/GCST90002001-GCST90003000/GCST90002059/GCST90002059_buildGRCh37.tsv.gz
MFI	TBNK	CD8 on HLA DR+ CD8br	3060	Red.780.60.TBNK.trait3	MFI	TBNK	GCST90002060	http://ftp.ebi.ac.uk/pub/databases/gwas/summary_statistics/GCST90002001-GCST90003000/GCST90002060/GCST90002060_buildGRCh37.tsv.gz
MFI	Treg	CD4 on CD39+ CD4+	2920	Red.780.60.Treg.trait15	MFI	Treg	GCST90002061	http://ftp.ebi.ac.uk/pub/databases/gwas/summary_statistics/GCST90002001-GCST90003000/GCST90002061/GCST90002061_buildGRCh37.tsv.gz
MFI	Treg	CD4 on CD28+ CD4+	2920	Red.780.60.Treg.trait16	MFI	Treg	GCST90002062	http://ftp.ebi.ac.uk/pub/databases/gwas/summary_statistics/GCST90002001-GCST90003000/GCST90002062/GCST90002062_buildGRCh37.tsv.gz
MFI	Treg	CD4 on CD4 Treg	2920	Red.780.60.Treg.trait2	MFI	Treg	GCST90002063	http://ftp.ebi.ac.uk/pub/databases/gwas/summary_statistics/GCST90002001-GCST90003000/GCST90002063/GCST90002063_buildGRCh37.tsv.gz
MFI	Treg	CD4 on resting Treg	2919	Red.780.60.Treg.trait3	MFI	Treg	GCST90002064	http://ftp.ebi.ac.uk/pub/databases/gwas/summary_statistics/GCST90002001-GCST90003000/GCST90002064/GCST90002064_buildGRCh37.tsv.gz
MFI	Treg	CD4 on CD39+ resting Treg	2650	Red.780.60.Treg.trait4	MFI	Treg	GCST90002065	http://ftp.ebi.ac.uk/pub/databases/gwas/summary_statistics/GCST90002001-GCST90003000/GCST90002065/GCST90002065_buildGRCh37.tsv.gz
MFI	Treg	CD4 on activated Treg	2920	Red.780.60.Treg.trait5	MFI	Treg	GCST90002066	http://ftp.ebi.ac.uk/pub/databases/gwas/summary_statistics/GCST90002001-GCST90003000/GCST90002066/GCST90002066_buildGRCh37.tsv.gz
MFI	Treg	CD4 on CD39+ activated Treg	2920	Red.780.60.Treg.trait6	MFI	Treg	GCST90002067	http://ftp.ebi.ac.uk/pub/databases/gwas/summary_statistics/GCST90002001-GCST90003000/GCST90002067/GCST90002067_buildGRCh37.tsv.gz
MFI	Treg	CD4 on secreting Treg	2920	Red.780.60.Treg.trait7	MFI	Treg	GCST90002068	http://ftp.ebi.ac.uk/pub/databases/gwas/summary_statistics/GCST90002001-GCST90003000/GCST90002068/GCST90002068_buildGRCh37.tsv.gz
MFI	Treg	CD4 on CD39+ secreting Treg	2920	Red.780.60.Treg.trait8	MFI	Treg	GCST90002069	http://ftp.ebi.ac.uk/pub/databases/gwas/summary_statistics/GCST90002001-GCST90003000/GCST90002069/GCST90002069_buildGRCh37.tsv.gz
MFI	Treg	CD4 on activated & secreting Treg	2920	Red.780.60.Treg.trait9	MFI	Treg	GCST90002070	http://ftp.ebi.ac.uk/pub/databases/gwas/summary_statistics/GCST90002001-GCST90003000/GCST90002070/GCST90002070_buildGRCh37.tsv.gz
Morphological parameter	cDC	SSC-A on myeloid DC	2872	SSC.cDC.trait2	Morphological parameter	cDC	GCST90002071	http://ftp.ebi.ac.uk/pub/databases/gwas/summary_statistics/GCST90002001-GCST90003000/GCST90002071/GCST90002071_buildGRCh37.tsv.gz
Morphological parameter	cDC	SSC-A on plasmacytoid DC	2872	SSC.cDC.trait3	Morphological parameter	cDC	GCST90002072	http://ftp.ebi.ac.uk/pub/databases/gwas/summary_statistics/GCST90002001-GCST90003000/GCST90002072/GCST90002072_buildGRCh37.tsv.gz
Morphological parameter	cDC	SSC-A on monocyte	2850	SSC.cDC.trait4	Morphological parameter	cDC	GCST90002073	http://ftp.ebi.ac.uk/pub/databases/gwas/summary_statistics/GCST90002001-GCST90003000/GCST90002073/GCST90002073_buildGRCh37.tsv.gz
Morphological parameter	TBNK	SSC-A on CD14+ monocyte	3112	SSC.TBNK.trait1	Morphological parameter	TBNK	GCST90002074	http://ftp.ebi.ac.uk/pub/databases/gwas/summary_statistics/GCST90002001-GCST90003000/GCST90002074/GCST90002074_buildGRCh37.tsv.gz
Morphological parameter	TBNK	SSC-A on B cell	3112	SSC.TBNK.trait10	Morphological parameter	TBNK	GCST90002075	http://ftp.ebi.ac.uk/pub/databases/gwas/summary_statistics/GCST90002001-GCST90003000/GCST90002075/GCST90002075_buildGRCh37.tsv.gz
Morphological parameter	TBNK	SSC-A on NK	3113	SSC.TBNK.trait11	Morphological parameter	TBNK	GCST90002076	http://ftp.ebi.ac.uk/pub/databases/gwas/summary_statistics/GCST90002001-GCST90003000/GCST90002076/GCST90002076_buildGRCh37.tsv.gz
Morphological parameter	TBNK	SSC-A on HLA DR+ NK	2971	SSC.TBNK.trait12	Morphological parameter	TBNK	GCST90002077	http://ftp.ebi.ac.uk/pub/databases/gwas/summary_statistics/GCST90002001-GCST90003000/GCST90002077/GCST90002077_buildGRCh37.tsv.gz
Morphological parameter	TBNK	SSC-A on granulocyte	3112	SSC.TBNK.trait13	Morphological parameter	TBNK	GCST90002078	http://ftp.ebi.ac.uk/pub/databases/gwas/summary_statistics/GCST90002001-GCST90003000/GCST90002078/GCST90002078_buildGRCh37.tsv.gz
Morphological parameter	TBNK	SSC-A on lymphocyte	3113	SSC.TBNK.trait2	Morphological parameter	TBNK	GCST90002079	http://ftp.ebi.ac.uk/pub/databases/gwas/summary_statistics/GCST90002001-GCST90003000/GCST90002079/GCST90002079_buildGRCh37.tsv.gz
Morphological parameter	TBNK	SSC-A on T cell	3113	SSC.TBNK.trait3	Morphological parameter	TBNK	GCST90002080	http://ftp.ebi.ac.uk/pub/databases/gwas/summary_statistics/GCST90002001-GCST90003000/GCST90002080/GCST90002080_buildGRCh37.tsv.gz
Morphological parameter	TBNK	SSC-A on CD4+	3113	SSC.TBNK.trait4	Morphological parameter	TBNK	GCST90002081	http://ftp.ebi.ac.uk/pub/databases/gwas/summary_statistics/GCST90002001-GCST90003000/GCST90002081/GCST90002081_buildGRCh37.tsv.gz
Morphological parameter	TBNK	SSC-A on CD8br	3113	SSC.TBNK.trait5	Morphological parameter	TBNK	GCST90002082	http://ftp.ebi.ac.uk/pub/databases/gwas/summary_statistics/GCST90002001-GCST90003000/GCST90002082/GCST90002082_buildGRCh37.tsv.gz
Morphological parameter	TBNK	SSC-A on HLA DR+ T cell	3060	SSC.TBNK.trait6	Morphological parameter	TBNK	GCST90002083	http://ftp.ebi.ac.uk/pub/databases/gwas/summary_statistics/GCST90002001-GCST90003000/GCST90002083/GCST90002083_buildGRCh37.tsv.gz
Morphological parameter	TBNK	SSC-A on NKT	3113	SSC.TBNK.trait7	Morphological parameter	TBNK	GCST90002084	http://ftp.ebi.ac.uk/pub/databases/gwas/summary_statistics/GCST90002001-GCST90003000/GCST90002084/GCST90002084_buildGRCh37.tsv.gz
Morphological parameter	TBNK	SSC-A on HLA DR+ CD4+	3060	SSC.TBNK.trait8	Morphological parameter	TBNK	GCST90002085	http://ftp.ebi.ac.uk/pub/databases/gwas/summary_statistics/GCST90002001-GCST90003000/GCST90002085/GCST90002085_buildGRCh37.tsv.gz
Morphological parameter	TBNK	SSC-A on HLA DR+ CD8br	3060	SSC.TBNK.trait9	Morphological parameter	TBNK	GCST90002086	http://ftp.ebi.ac.uk/pub/databases/gwas/summary_statistics/GCST90002001-GCST90003000/GCST90002086/GCST90002086_buildGRCh37.tsv.gz
MFI	cDC	CD11c on myeloid DC	2872	Violet.450.50.cDC.trait1	MFI	cDC	GCST90002087	http://ftp.ebi.ac.uk/pub/databases/gwas/summary_statistics/GCST90002001-GCST90003000/GCST90002087/GCST90002087_buildGRCh37.tsv.gz
MFI	cDC	CD11c on CD62L+ myeloid DC	2872	Violet.450.50.cDC.trait2	MFI	cDC	GCST90002088	http://ftp.ebi.ac.uk/pub/databases/gwas/summary_statistics/GCST90002001-GCST90003000/GCST90002088/GCST90002088_buildGRCh37.tsv.gz
MFI	cDC	CD11c on monocyte	2850	Violet.450.50.cDC.trait3	MFI	cDC	GCST90002089	http://ftp.ebi.ac.uk/pub/databases/gwas/summary_statistics/GCST90002001-GCST90003000/GCST90002089/GCST90002089_buildGRCh37.tsv.gz
MFI	cDC	CD11c on granulocyte	2850	Violet.450.50.cDC.trait4	MFI	cDC	GCST90002090	http://ftp.ebi.ac.uk/pub/databases/gwas/summary_statistics/GCST90002001-GCST90003000/GCST90002090/GCST90002090_buildGRCh37.tsv.gz
MFI	Myeloid cell	CD11b on CD14+ monocyte	1635	Violet.450.50.MDSC.trait1	MFI	Myeloid cell	GCST90002091	http://ftp.ebi.ac.uk/pub/databases/gwas/summary_statistics/GCST90002001-GCST90003000/GCST90002091/GCST90002091_buildGRCh37.tsv.gz
MFI	Myeloid cell	CD11b on Gr MDSC	1244	Violet.450.50.MDSC.trait13	MFI	Myeloid cell	GCST90002092	http://ftp.ebi.ac.uk/pub/databases/gwas/summary_statistics/GCST90002001-GCST90003000/GCST90002092/GCST90002092_buildGRCh37.tsv.gz
MFI	Myeloid cell	CD11b on CD66b++ myeloid cell	1465	Violet.450.50.MDSC.trait2	MFI	Myeloid cell	GCST90002093	http://ftp.ebi.ac.uk/pub/databases/gwas/summary_statistics/GCST90002001-GCST90003000/GCST90002093/GCST90002093_buildGRCh37.tsv.gz
MFI	Myeloid cell	CD11b on Mo MDSC	1570	Violet.450.50.MDSC.trait3	MFI	Myeloid cell	GCST90002094	http://ftp.ebi.ac.uk/pub/databases/gwas/summary_statistics/GCST90002001-GCST90003000/GCST90002094/GCST90002094_buildGRCh37.tsv.gz
MFI	Myeloid cell	CD11b on CD33dim HLA DR-	1559	Violet.450.50.MDSC.trait4	MFI	Myeloid cell	GCST90002095	http://ftp.ebi.ac.uk/pub/databases/gwas/summary_statistics/GCST90002001-GCST90003000/GCST90002095/GCST90002095_buildGRCh37.tsv.gz
MFI	Myeloid cell	CD11b on basophil	1556	Violet.450.50.MDSC.trait6	MFI	Myeloid cell	GCST90002096	http://ftp.ebi.ac.uk/pub/databases/gwas/summary_statistics/GCST90002001-GCST90003000/GCST90002096/GCST90002096_buildGRCh37.tsv.gz
MFI	Myeloid cell	CD11b on CD33br HLA DR+ CD14dim	1578	Violet.450.50.MDSC.trait9	MFI	Myeloid cell	GCST90002097	http://ftp.ebi.ac.uk/pub/databases/gwas/summary_statistics/GCST90002001-GCST90003000/GCST90002097/GCST90002097_buildGRCh37.tsv.gz
MFI	Maturation stages of T cell	CD45RA on naive CD4+	2910	Violet.450.50.MT.trait1	MFI	Maturation stages of T cell	GCST90002098	http://ftp.ebi.ac.uk/pub/databases/gwas/summary_statistics/GCST90002001-GCST90003000/GCST90002098/GCST90002098_buildGRCh37.tsv.gz
MFI	Maturation stages of T cell	CD4RA on TD CD4+	2903	Violet.450.50.MT.trait2	MFI	Maturation stages of T cell	GCST90002099	http://ftp.ebi.ac.uk/pub/databases/gwas/summary_statistics/GCST90002001-GCST90003000/GCST90002099/GCST90002099_buildGRCh37.tsv.gz
MFI	Maturation stages of T cell	CD45RA on naive CD8br	2910	Violet.450.50.MT.trait3	MFI	Maturation stages of T cell	GCST90002100	http://ftp.ebi.ac.uk/pub/databases/gwas/summary_statistics/GCST90002001-GCST90003000/GCST90002100/GCST90002100_buildGRCh37.tsv.gz
MFI	Maturation stages of T cell	CD45RA on TD CD8br	2911	Violet.450.50.MT.trait4	MFI	Maturation stages of T cell	GCST90002101	http://ftp.ebi.ac.uk/pub/databases/gwas/summary_statistics/GCST90002001-GCST90003000/GCST90002101/GCST90002101_buildGRCh37.tsv.gz
MFI	Treg	CD45RA on resting Treg	2919	Violet.450.50.Treg.trait2	MFI	Treg	GCST90002102	http://ftp.ebi.ac.uk/pub/databases/gwas/summary_statistics/GCST90002001-GCST90003000/GCST90002102/GCST90002102_buildGRCh37.tsv.gz
MFI	Treg	CD45RA on CD39+ resting Treg	2650	Violet.450.50.Treg.trait3	MFI	Treg	GCST90002103	http://ftp.ebi.ac.uk/pub/databases/gwas/summary_statistics/GCST90002001-GCST90003000/GCST90002103/GCST90002103_buildGRCh37.tsv.gz
MFI	cDC	HLA DR on myeloid DC	2872	Violet.510.50.cDC.trait2	MFI	cDC	GCST90002104	http://ftp.ebi.ac.uk/pub/databases/gwas/summary_statistics/GCST90002001-GCST90003000/GCST90002104/GCST90002104_buildGRCh37.tsv.gz
MFI	cDC	HLA DR on plasmacytoid DC	2872	Violet.510.50.cDC.trait3	MFI	cDC	GCST90002105	http://ftp.ebi.ac.uk/pub/databases/gwas/summary_statistics/GCST90002001-GCST90003000/GCST90002105/GCST90002105_buildGRCh37.tsv.gz
MFI	cDC	HLA DR on DC	2871	Violet.510.50.cDC.trait4	MFI	cDC	GCST90002106	http://ftp.ebi.ac.uk/pub/databases/gwas/summary_statistics/GCST90002001-GCST90003000/GCST90002106/GCST90002106_buildGRCh37.tsv.gz
MFI	Myeloid cell	HLA DR on HSC	1634	Violet.510.50.MDSC.trait1	MFI	Myeloid cell	GCST90002107	http://ftp.ebi.ac.uk/pub/databases/gwas/summary_statistics/GCST90002001-GCST90003000/GCST90002107/GCST90002107_buildGRCh37.tsv.gz
MFI	Myeloid cell	HLA DR on CD33br HLA DR+ CD14-	1579	Violet.510.50.MDSC.trait3	MFI	Myeloid cell	GCST90002108	http://ftp.ebi.ac.uk/pub/databases/gwas/summary_statistics/GCST90002001-GCST90003000/GCST90002108/GCST90002108_buildGRCh37.tsv.gz
MFI	Myeloid cell	HLA DR on CD33br HLA DR+ CD14dim	1578	Violet.510.50.MDSC.trait4	MFI	Myeloid cell	GCST90002109	http://ftp.ebi.ac.uk/pub/databases/gwas/summary_statistics/GCST90002001-GCST90003000/GCST90002109/GCST90002109_buildGRCh37.tsv.gz
MFI	Myeloid cell	HLA DR on CD33dim HLA DR+ CD11b+	1634	Violet.510.50.MDSC.trait5	MFI	Myeloid cell	GCST90002110	http://ftp.ebi.ac.uk/pub/databases/gwas/summary_statistics/GCST90002001-GCST90003000/GCST90002110/GCST90002110_buildGRCh37.tsv.gz
MFI	Myeloid cell	HLA DR on CD33dim HLA DR+ CD11b-	1635	Violet.510.50.MDSC.trait6	MFI	Myeloid cell	GCST90002111	http://ftp.ebi.ac.uk/pub/databases/gwas/summary_statistics/GCST90002001-GCST90003000/GCST90002111/GCST90002111_buildGRCh37.tsv.gz
MFI	Myeloid cell	HLA DR on CD33- HLA DR+	1635	Violet.510.50.MDSC.trait7	MFI	Myeloid cell	GCST90002112	http://ftp.ebi.ac.uk/pub/databases/gwas/summary_statistics/GCST90002001-GCST90003000/GCST90002112/GCST90002112_buildGRCh37.tsv.gz
MFI	TBNK	HLA DR on HLA DR+ T cell	3060	Violet.510.50.TBNK.trait2	MFI	TBNK	GCST90002113	http://ftp.ebi.ac.uk/pub/databases/gwas/summary_statistics/GCST90002001-GCST90003000/GCST90002113/GCST90002113_buildGRCh37.tsv.gz
MFI	TBNK	HLA DR on HLA DR+ CD4+	3060	Violet.510.50.TBNK.trait3	MFI	TBNK	GCST90002114	http://ftp.ebi.ac.uk/pub/databases/gwas/summary_statistics/GCST90002001-GCST90003000/GCST90002114/GCST90002114_buildGRCh37.tsv.gz
MFI	TBNK	HLA DR on HLA DR+ CD8br	3060	Violet.510.50.TBNK.trait4	MFI	TBNK	GCST90002115	http://ftp.ebi.ac.uk/pub/databases/gwas/summary_statistics/GCST90002001-GCST90003000/GCST90002115/GCST90002115_buildGRCh37.tsv.gz
MFI	TBNK	HLA DR on B cell	3060	Violet.510.50.TBNK.trait5	MFI	TBNK	GCST90002116	http://ftp.ebi.ac.uk/pub/databases/gwas/summary_statistics/GCST90002001-GCST90003000/GCST90002116/GCST90002116_buildGRCh37.tsv.gz
MFI	TBNK	HLA DR on HLA DR+ NK	2971	Violet.510.50.TBNK.trait6	MFI	TBNK	GCST90002117	http://ftp.ebi.ac.uk/pub/databases/gwas/summary_statistics/GCST90002001-GCST90003000/GCST90002117/GCST90002117_buildGRCh37.tsv.gz
MFI	Treg	CD8 on CD28+ CD45RA- CD8br	2920	Violet.510.50.Treg.trait2	MFI	Treg	GCST90002118	http://ftp.ebi.ac.uk/pub/databases/gwas/summary_statistics/GCST90002001-GCST90003000/GCST90002118/GCST90002118_buildGRCh37.tsv.gz
MFI	Treg	CD8 on CD28+ CD45RA+ CD8br	2920	Violet.510.50.Treg.trait3	MFI	Treg	GCST90002119	http://ftp.ebi.ac.uk/pub/databases/gwas/summary_statistics/GCST90002001-GCST90003000/GCST90002119/GCST90002119_buildGRCh37.tsv.gz
MFI	Treg	CD8 on CD28- CD8br	2920	Violet.510.50.Treg.trait4	MFI	Treg	GCST90002120	http://ftp.ebi.ac.uk/pub/databases/gwas/summary_statistics/GCST90002001-GCST90003000/GCST90002120/GCST90002120_buildGRCh37.tsv.gz
MFI	Treg	CD8 on CD39+ CD8br	2915	Violet.510.50.Treg.trait5	MFI	Treg	GCST90002121	http://ftp.ebi.ac.uk/pub/databases/gwas/summary_statistics/GCST90002001-GCST90003000/GCST90002121/GCST90002121_buildGRCh37.tsv.gz

## Sheet: Supplementary Table 2
Supplementary Table 2. IVs of modifiable risk factors used in MR analysis
	SNP	effect_allele.exposure	other_allele.exposure	eaf.exposure	beta.exposure	se.exposure	pval.exposure	samplesize.exposure	exposure	mr_keep.exposure	pval_origin.exposure	id.exposure
1	rs72757888	T	C	0.01	0.5864	0.1201	1.086e-06	3658	GCST90001391	TRUE	reported	8pCcUo
2	rs7597061	G	T	0.0998	0.1829	0.04129	9.667e-06	3658	GCST90001391	TRUE	reported	8pCcUo
3	rs56209800	T	A	0.0547	-0.2355	0.05263	7.908e-06	3658	GCST90001391	TRUE	reported	8pCcUo
4	rs138919897	G	A	0.0019	1.402	0.2997	2.986e-06	3658	GCST90001391	TRUE	reported	8pCcUo
5	rs4691917	G	A	0.9956	0.9378	0.1877	6.104e-07	3658	GCST90001391	TRUE	reported	8pCcUo
6	rs17405603	T	A	0.284	0.1542	0.02757	2.383e-08	3658	GCST90001391	TRUE	reported	8pCcUo
7	rs3873388	G	A	0.4446	-0.1344	0.02967	6.049e-06	3658	GCST90001391	TRUE	reported	8pCcUo
8	rs9265870	G	A	0.4718	0.1454	0.03049	1.924e-06	3658	GCST90001391	TRUE	reported	8pCcUo
9	rs12204136	C	T	0.0522	0.2426	0.05485	9.998e-06	3658	GCST90001391	TRUE	reported	8pCcUo
10	rs72952600	G	C	0.0142	0.49	0.1045	2.833e-06	3658	GCST90001391	TRUE	reported	8pCcUo
11	rs10226722	C	T	0.6006	0.1184	0.0256	3.837e-06	3658	GCST90001391	TRUE	reported	8pCcUo
12	rs146946811	C	A	0.0521	-0.2557	0.05571	4.578e-06	3658	GCST90001391	TRUE	reported	8pCcUo
13	rs2450220	T	C	0.816	-0.152	0.03167	1.653e-06	3658	GCST90001391	TRUE	reported	8pCcUo
14	rs140191306	T	C	0.0179	0.4421	0.09364	2.427e-06	3658	GCST90001391	TRUE	reported	8pCcUo
15	rs11068290	T	C	0.0231	0.3904	0.08097	1.486e-06	3658	GCST90001391	TRUE	reported	8pCcUo
16	rs11616703	T	G	0.0171	-0.4199	0.09432	8.751e-06	3658	GCST90001391	TRUE	reported	8pCcUo
17	rs62057183	T	C	0.2508	0.1273	0.02872	9.635e-06	3658	GCST90001391	TRUE	reported	8pCcUo
18	rs117541917	C	A	0.0593	0.2415	0.05299	5.372e-06	3658	GCST90001391	TRUE	reported	8pCcUo
19	rs148496020	A	T	0.0193	-0.4088	0.08921	4.748e-06	3658	GCST90001391	TRUE	reported	8pCcUo
20	rs60854442	C	G	0.096	-0.1872	0.04207	8.872e-06	3658	GCST90001391	TRUE	reported	8pCcUo
21	rs73426855	C	T	0.1471	-0.174	0.03482	6.08e-07	3658	GCST90001391	TRUE	reported	8pCcUo
22	rs12036556	T	C	0.0265	0.3487	0.07421	2.714e-06	3656	GCST90001392	TRUE	reported	403YHE
23	rs146959444	C	T	0.0023	1.249	0.2574	1.287e-06	3656	GCST90001392	TRUE	reported	403YHE
24	rs116285595	T	C	0.0068	0.6503	0.1415	4.444e-06	3656	GCST90001392	TRUE	reported	403YHE
25	rs116104104	T	C	0.0004	5.387	1.184	5.505e-06	3656	GCST90001392	TRUE	reported	403YHE
26	rs1294253	C	T	0.7254	-0.1382	0.02658	2.1e-07	3656	GCST90001392	TRUE	reported	403YHE
27	rs1919856	G	A	0.108	0.1675	0.03766	8.945e-06	3656	GCST90001392	TRUE	reported	403YHE
28	rs733555	T	G	0.2637	-0.1396	0.02714	2.853e-07	3656	GCST90001392	TRUE	reported	403YHE
29	rs140380950	C	T	0.0368	-0.3568	0.06296	1.567e-08	3656	GCST90001392	TRUE	reported	403YHE
30	rs113965271	C	G	0.0286	-0.3262	0.07211	6.285e-06	3656	GCST90001392	TRUE	reported	403YHE
31	rs78188887	G	A	0.0014	1.533	0.3206	1.802e-06	3656	GCST90001392	TRUE	reported	403YHE
32	rs794185	C	T	0.3362	-0.1116	0.02511	9.059e-06	3656	GCST90001392	TRUE	reported	403YHE
33	rs374727947	G	T	0.0098	0.6111	0.1307	3.022e-06	3656	GCST90001392	TRUE	reported	403YHE
34	rs76112278	A	G	0.0194	-0.4579	0.08605	1.091e-07	3656	GCST90001392	TRUE	reported	403YHE
35	rs7667070	C	T	0.0361	-0.2956	0.06254	2.363e-06	3656	GCST90001392	TRUE	reported	403YHE
36	rs78658073	A	G	0.001	1.665	0.362	4.385e-06	3656	GCST90001392	TRUE	reported	403YHE
37	rs76660971	A	G	0.2299	-0.1264	0.02828	8.148e-06	3656	GCST90001392	TRUE	reported	403YHE
38	rs80330977	A	G	0.0814	-0.2576	0.04422	6.158e-09	3656	GCST90001392	TRUE	reported	403YHE
39	rs10265656	G	A	0.9375	-0.2229	0.04923	6.151e-06	3656	GCST90001392	TRUE	reported	403YHE
40	rs143397127	C	T	0.0157	-0.4626	0.09576	1.416e-06	3656	GCST90001392	TRUE	reported	403YHE
41	rs73066743	G	C	0.0197	0.3879	0.08742	9.407e-06	3656	GCST90001392	TRUE	reported	403YHE
42	rs117772462	A	T	0.0159	-0.4238	0.09514	8.674e-06	3656	GCST90001392	TRUE	reported	403YHE
43	rs16868356	C	T	0.0198	0.4146	0.08532	1.226e-06	3656	GCST90001392	TRUE	reported	403YHE
44	rs1695681	A	C	0.5309	-0.1256	0.02413	2.057e-07	3656	GCST90001392	TRUE	reported	403YHE
45	rs2395904	G	T	0.2657	-0.1279	0.02666	1.69e-06	3656	GCST90001392	TRUE	reported	403YHE
46	rs10821937	T	C	0.6458	-0.1118	0.02511	8.811e-06	3656	GCST90001392	TRUE	reported	403YHE
47	rs61878035	A	G	0.1886	0.1453	0.03068	2.242e-06	3656	GCST90001392	TRUE	reported	403YHE
48	rs118090735	G	T	0.0011	1.518	0.3399	8.226e-06	3656	GCST90001392	TRUE	reported	403YHE
49	rs11068290	T	C	0.0231	0.3555	0.07815	5.551e-06	3656	GCST90001392	TRUE	reported	403YHE
50	rs11159480	T	G	0.8166	-0.1526	0.0323	2.399e-06	3656	GCST90001392	TRUE	reported	403YHE
51	rs7169431	G	A	0.9219	-0.2007	0.04408	5.459e-06	3656	GCST90001392	TRUE	reported	403YHE
52	rs76608654	C	T	0.0494	0.2489	0.05423	4.564e-06	3656	GCST90001392	TRUE	reported	403YHE
53	rs12939565	T	A	0.4267	-0.1364	0.02672	3.475e-07	3656	GCST90001392	TRUE	reported	403YHE
54	rs75766272	T	C	0.0201	0.3861	0.08587	7.143e-06	3657	GCST90001393	TRUE	reported	qEH1do
55	rs7595353	C	T	0.3054	-0.1211	0.02671	6.02e-06	3657	GCST90001393	TRUE	reported	qEH1do
56	rs9865821	A	C	0.6459	0.115	0.02558	7.162e-06	3657	GCST90001393	TRUE	reported	qEH1do
57	rs6835759	G	A	0.4701	0.1189	0.02486	1.795e-06	3657	GCST90001393	TRUE	reported	qEH1do
58	rs2301101	G	T	0.1097	-0.187	0.03994	2.935e-06	3657	GCST90001393	TRUE	reported	qEH1do
59	rs9459562	C	G	0.4346	0.1101	0.02478	9.179e-06	3657	GCST90001393	TRUE	reported	qEH1do
60	rs546147740	C	T	0.0051	0.763	0.1665	4.755e-06	3657	GCST90001393	TRUE	reported	qEH1do
61	rs62488766	G	A	0.0283	-0.3635	0.08066	6.802e-06	3657	GCST90001393	TRUE	reported	qEH1do
62	rs6998850	G	A	0.3018	0.1204	0.02683	7.459e-06	3657	GCST90001393	TRUE	reported	qEH1do
63	rs61912200	A	T	0.0022	1.216	0.2655	4.819e-06	3657	GCST90001393	TRUE	reported	qEH1do
64	rs78269238	T	C	0.0582	-0.2771	0.05349	2.345e-07	3657	GCST90001393	TRUE	reported	qEH1do
65	rs60521331	A	G	0.5022	0.1107	0.02463	7.242e-06	3657	GCST90001393	TRUE	reported	qEH1do
66	rs34157595	C	T	0.3154	0.1327	0.02673	7.233e-07	3657	GCST90001393	TRUE	reported	qEH1do
67	rs329966	G	A	0.5425	-0.1265	0.02461	2.904e-07	3657	GCST90001393	TRUE	reported	qEH1do
68	rs4811007	G	A	0.4837	0.1261	0.02461	3.127e-07	3657	GCST90001393	TRUE	reported	qEH1do
69	rs73909843	C	T	0.0764	0.2092	0.0466	7.391e-06	3657	GCST90001393	TRUE	reported	qEH1do
70	rs78958229	T	C	0.044	0.2934	0.0591	7.217e-07	3657	GCST90001393	TRUE	reported	qEH1do
71	rs72691696	T	C	0.0014	1.476	0.332	9.049e-06	3656	GCST90001394	TRUE	reported	ogtQMI
72	rs7690529	G	A	0.0115	0.5256	0.1173	7.719e-06	3656	GCST90001394	TRUE	reported	ogtQMI
73	rs144531962	T	C	0.0182	0.4119	0.09288	9.474e-06	3656	GCST90001394	TRUE	reported	ogtQMI
74	rs1510970	A	G	0.087	-0.1966	0.04234	3.57e-06	3656	GCST90001394	TRUE	reported	ogtQMI
75	rs147207149	G	A	0.0075	0.6732	0.1407	1.784e-06	3656	GCST90001394	TRUE	reported	ogtQMI
76	rs115150472	T	C	0.0004	2.534	0.5718	9.63e-06	3656	GCST90001394	TRUE	reported	ogtQMI
77	rs17056318	C	T	0.081	-0.2225	0.04431	5.374e-07	3656	GCST90001394	TRUE	reported	ogtQMI
78	rs12516105	C	T	0.1737	0.1537	0.03194	1.554e-06	3656	GCST90001394	TRUE	reported	ogtQMI
79	rs141880653	T	C	0.001	1.849	0.3979	3.49e-06	3656	GCST90001394	TRUE	reported	ogtQMI
80	rs115951641	T	A	0.049	0.2476	0.05577	9.25e-06	3656	GCST90001394	TRUE	reported	ogtQMI
81	rs12197153	A	G	0.0007	2.216	0.4431	5.959e-07	3656	GCST90001394	TRUE	reported	ogtQMI
82	rs12208085	A	C	0.0008	1.919	0.4108	3.103e-06	3656	GCST90001394	TRUE	reported	ogtQMI
83	rs143397127	C	T	0.0157	-0.4549	0.09626	2.376e-06	3656	GCST90001394	TRUE	reported	ogtQMI
84	rs190448231	G	T	0.028	0.327	0.07351	8.894e-06	3656	GCST90001394	TRUE	reported	ogtQMI
85	rs150663332	T	C	0.084	-0.1942	0.0428	5.881e-06	3656	GCST90001394	TRUE	reported	ogtQMI
86	rs283340	C	T	0.5621	0.1175	0.02409	1.128e-06	3656	GCST90001394	TRUE	reported	ogtQMI
87	rs117190494	A	G	0.022	0.3656	0.07962	4.554e-06	3656	GCST90001394	TRUE	reported	ogtQMI
88	rs2395904	G	T	0.2657	-0.1253	0.0268	3.025e-06	3656	GCST90001394	TRUE	reported	ogtQMI
89	rs139801247	C	T	0.0208	0.3801	0.0836	5.63e-06	3656	GCST90001394	TRUE	reported	ogtQMI
90	rs116851238	T	C	0.0176	-0.4319	0.08996	1.644e-06	3656	GCST90001394	TRUE	reported	ogtQMI
91	rs12799241	A	G	0.2619	0.13	0.0273	1.993e-06	3656	GCST90001394	TRUE	reported	ogtQMI
92	rs75474045	A	G	0.0126	0.5528	0.1063	2.085e-07	3656	GCST90001394	TRUE	reported	ogtQMI
93	rs12906621	A	G	0.1091	0.1764	0.03817	3.911e-06	3656	GCST90001394	TRUE	reported	ogtQMI
94	rs117518951	C	T	0.049	0.2458	0.0546	6.927e-06	3656	GCST90001394	TRUE	reported	ogtQMI
95	rs143176410	C	G	0.001	1.912	0.3929	1.185e-06	3656	GCST90001394	TRUE	reported	ogtQMI
96	rs77983244	A	G	0.0325	-0.2904	0.06537	9.195e-06	3656	GCST90001394	TRUE	reported	ogtQMI
97	rs4792571	T	G	0.4699	0.1093	0.02377	4.418e-06	3656	GCST90001394	TRUE	reported	ogtQMI
98	rs12939566	T	A	0.4148	-0.1486	0.02725	5.306e-08	3656	GCST90001394	TRUE	reported	ogtQMI
99	rs8076302	T	C	0.185	-0.1385	0.03056	6.007e-06	3656	GCST90001394	TRUE	reported	ogtQMI
100	rs655580	A	G	0.4571	0.1183	0.0239	7.705e-07	3656	GCST90001394	TRUE	reported	ogtQMI
101	rs34764986	C	T	0.0699	-0.2175	0.04671	3.315e-06	3656	GCST90001394	TRUE	reported	ogtQMI
102	rs12122084	A	G	0.1916	-0.1408	0.03104	5.939e-06	3657	GCST90001395	TRUE	reported	ltyKYd
103	rs1512044	A	G	0.1084	0.202	0.03882	2.07e-07	3657	GCST90001395	TRUE	reported	ltyKYd
104	rs76376526	T	C	0.0133	0.4948	0.1101	7.206e-06	3657	GCST90001395	TRUE	reported	ltyKYd
105	rs34843244	T	A	0.033	0.308	0.06835	6.806e-06	3657	GCST90001395	TRUE	reported	ltyKYd
106	rs78009119	G	T	0.0137	-0.4914	0.1063	3.884e-06	3657	GCST90001395	TRUE	reported	ltyKYd
107	rs115802369	G	A	0.0175	-0.4129	0.0922	7.765e-06	3657	GCST90001395	TRUE	reported	ltyKYd
108	rs80032720	A	G	0.0734	0.2539	0.05434	3.089e-06	3657	GCST90001395	TRUE	reported	ltyKYd
109	rs56285448	C	A	0.093	0.2266	0.04948	4.811e-06	3657	GCST90001395	TRUE	reported	ltyKYd
110	rs6933763	G	A	0.1014	0.2096	0.04441	2.453e-06	3657	GCST90001395	TRUE	reported	ltyKYd
111	rs2621369	T	C	0.2901	0.1498	0.03155	2.131e-06	3657	GCST90001395	TRUE	reported	ltyKYd
112	rs3918149	A	G	0.2413	0.1452	0.0316	4.502e-06	3657	GCST90001395	TRUE	reported	ltyKYd
113	rs113398446	C	A	0.1687	0.1793	0.03256	3.912e-08	3657	GCST90001395	TRUE	reported	ltyKYd
114	rs10254361	T	G	0.2404	0.1333	0.02899	4.401e-06	3657	GCST90001395	TRUE	reported	ltyKYd
115	rs2251199	G	A	0.628	0.1168	0.02572	5.738e-06	3657	GCST90001395	TRUE	reported	ltyKYd
116	rs62502412	T	A	0.2759	0.1209	0.02712	8.584e-06	3657	GCST90001395	TRUE	reported	ltyKYd
117	rs7012048	C	T	0.1874	0.1407	0.0311	6.254e-06	3657	GCST90001395	TRUE	reported	ltyKYd
118	rs10111625	G	A	0.5384	-0.1169	0.02611	7.721e-06	3657	GCST90001395	TRUE	reported	ltyKYd
119	rs148952274	T	C	0.0004	-2.911	0.6469	7.01e-06	3657	GCST90001395	TRUE	reported	ltyKYd
120	rs79870102	G	A	0.0033	0.9733	0.216	6.835e-06	3657	GCST90001395	TRUE	reported	ltyKYd
121	rs1959342	T	A	0.3589	0.112	0.02529	9.81e-06	3657	GCST90001395	TRUE	reported	ltyKYd
122	rs77762131	C	G	0.045	0.3388	0.05748	4.101e-09	3657	GCST90001395	TRUE	reported	ltyKYd
123	rs147135384	C	T	0.0004	-2.756	0.6192	8.783e-06	3657	GCST90001395	TRUE	reported	ltyKYd
124	rs10444793	A	G	0.018	-0.4608	0.09102	4.349e-07	3657	GCST90001395	TRUE	reported	ltyKYd
125	rs181771926	A	G	0.0126	-0.5276	0.1101	1.73e-06	3657	GCST90001395	TRUE	reported	ltyKYd
126	rs11150426	C	G	0.5386	-0.1169	0.02444	1.781e-06	3657	GCST90001395	TRUE	reported	ltyKYd
127	rs346044	C	T	0.7736	-0.1388	0.02923	2.114e-06	3657	GCST90001395	TRUE	reported	ltyKYd
128	rs329966	G	A	0.5425	0.1246	0.02445	3.627e-07	3657	GCST90001395	TRUE	reported	ltyKYd
129	rs35050775	T	G	0.0268	0.3463	0.07724	7.539e-06	3657	GCST90001395	TRUE	reported	ltyKYd
130	rs73909843	C	T	0.0764	-0.2138	0.04629	4.009e-06	3657	GCST90001395	TRUE	reported	ltyKYd
131	rs10493766	G	A	0.233	-0.1336	0.02933	5.433e-06	3656	GCST90001396	TRUE	reported	lXonHY
132	rs149701635	G	C	0.0263	-0.3526	0.07768	5.848e-06	3656	GCST90001396	TRUE	reported	lXonHY
133	rs79207264	A	G	0.1184	0.1854	0.03946	2.736e-06	3656	GCST90001396	TRUE	reported	lXonHY
134	rs77183131	C	G	0.0243	0.3827	0.08209	3.253e-06	3656	GCST90001396	TRUE	reported	lXonHY
135	rs71615254	C	A	0.0406	-0.278	0.0622	8.085e-06	3656	GCST90001396	TRUE	reported	lXonHY
136	rs146127735	A	G	0.0383	0.3025	0.06424	2.593e-06	3656	GCST90001396	TRUE	reported	lXonHY
137	rs1158784	T	A	0.1554	0.174	0.03801	4.884e-06	3656	GCST90001396	TRUE	reported	lXonHY
138	rs12216018	T	C	0.1415	-0.1686	0.03603	2.988e-06	3656	GCST90001396	TRUE	reported	lXonHY
139	rs144625305	T	C	0.0086	0.6074	0.1364	8.7e-06	3656	GCST90001396	TRUE	reported	lXonHY
140	rs7809268	C	T	0.0687	-0.2247	0.04918	5.072e-06	3656	GCST90001396	TRUE	reported	lXonHY
141	rs10866982	A	G	0.4751	-0.1114	0.02467	6.493e-06	3656	GCST90001396	TRUE	reported	lXonHY
142	rs7909504	A	G	0.1358	-0.165	0.03707	8.791e-06	3656	GCST90001396	TRUE	reported	lXonHY
143	rs12763172	C	T	0.7213	0.1258	0.02784	6.385e-06	3656	GCST90001396	TRUE	reported	lXonHY
144	rs146687492	T	G	0.0291	-0.3372	0.07361	4.769e-06	3656	GCST90001396	TRUE	reported	lXonHY
145	rs12874404	G	A	0.3256	0.1363	0.02669	3.416e-07	3656	GCST90001396	TRUE	reported	lXonHY
146	rs77762131	C	G	0.045	0.3229	0.05806	2.853e-08	3656	GCST90001396	TRUE	reported	lXonHY
147	rs10444793	A	G	0.0181	-0.4107	0.09229	8.838e-06	3656	GCST90001396	TRUE	reported	lXonHY
148	rs1529727	G	T	0.5581	0.1176	0.02521	3.207e-06	3656	GCST90001396	TRUE	reported	lXonHY
149	rs146997636	C	T	0.0081	0.6403	0.1394	4.487e-06	3656	GCST90001396	TRUE	reported	lXonHY
150	rs62235484	A	G	0.0175	0.4628	0.09388	8.58e-07	3656	GCST90001396	TRUE	reported	lXonHY
151	rs75766272	T	C	0.0201	-0.4409	0.08695	4.15e-07	3657	GCST90001397	TRUE	reported	XPfJZh
152	rs72686460	A	T	0.2961	0.1254	0.02755	5.448e-06	3657	GCST90001397	TRUE	reported	XPfJZh
153	rs7412746	T	C	0.5153	-0.1152	0.02573	7.81e-06	3657	GCST90001397	TRUE	reported	XPfJZh
154	rs146430312	T	G	0.0027	1.017	0.2222	4.872e-06	3657	GCST90001397	TRUE	reported	XPfJZh
155	rs17006489	G	A	0.1354	-0.1728	0.03779	4.976e-06	3657	GCST90001397	TRUE	reported	XPfJZh
156	rs45608038	G	A	0.0421	0.294	0.06266	2.807e-06	3657	GCST90001397	TRUE	reported	XPfJZh
157	rs72844588	A	G	0.0913	0.2054	0.04341	2.314e-06	3657	GCST90001397	TRUE	reported	XPfJZh
158	rs77201712	C	T	0.0392	0.2907	0.06322	4.39e-06	3657	GCST90001397	TRUE	reported	XPfJZh
159	rs73041424	G	A	0.0488	-0.2606	0.05834	8.185e-06	3657	GCST90001397	TRUE	reported	XPfJZh
160	rs183471524	G	A	0.0905	-0.1978	0.04411	7.529e-06	3657	GCST90001397	TRUE	reported	XPfJZh
161	rs895377	A	G	0.3683	-0.1186	0.02612	5.776e-06	3657	GCST90001397	TRUE	reported	XPfJZh
162	rs116525939	C	T	0.0036	0.9467	0.2075	5.23e-06	3657	GCST90001397	TRUE	reported	XPfJZh
163	rs73032183	C	T	0.1509	0.1675	0.03506	1.852e-06	3657	GCST90001397	TRUE	reported	XPfJZh
164	rs4710879	T	C	0.5621	-0.1204	0.0253	2.033e-06	3657	GCST90001397	TRUE	reported	XPfJZh
165	rs12539793	T	C	0.0115	-0.5404	0.1145	2.47e-06	3657	GCST90001397	TRUE	reported	XPfJZh
166	rs11779181	T	C	0.4003	-0.1402	0.03143	8.41e-06	3657	GCST90001397	TRUE	reported	XPfJZh
167	rs12380223	A	T	0.0096	-0.5815	0.128	5.762e-06	3657	GCST90001397	TRUE	reported	XPfJZh
168	rs1679013	T	C	0.5945	-0.1252	0.02555	9.971e-07	3657	GCST90001397	TRUE	reported	XPfJZh
169	rs1930922	G	A	0.2419	-0.137	0.0295	3.548e-06	3657	GCST90001397	TRUE	reported	XPfJZh
170	rs11519226	T	A	0.299	0.1229	0.02717	6.237e-06	3657	GCST90001397	TRUE	reported	XPfJZh
171	rs143553941	C	G	0.013	0.5187	0.1092	2.093e-06	3657	GCST90001397	TRUE	reported	XPfJZh
172	rs2793491	T	C	0.2052	-0.1335	0.02997	8.718e-06	3657	GCST90001397	TRUE	reported	XPfJZh
173	rs60565424	G	C	0.1094	0.1924	0.04069	2.357e-06	3657	GCST90001397	TRUE	reported	XPfJZh
174	rs73192651	T	C	0.02	0.5551	0.08989	7.315e-10	3657	GCST90001397	TRUE	reported	XPfJZh
175	rs17073356	C	T	0.0286	0.3703	0.07636	1.292e-06	3657	GCST90001397	TRUE	reported	XPfJZh
176	rs2812212	G	A	0.3634	-0.1212	0.02627	4.136e-06	3657	GCST90001397	TRUE	reported	XPfJZh
177	rs7322292	T	C	0.3275	-0.1256	0.02669	2.614e-06	3657	GCST90001397	TRUE	reported	XPfJZh
178	rs2785947	T	G	0.1396	0.1618	0.03656	9.891e-06	3657	GCST90001397	TRUE	reported	XPfJZh
179	rs73518104	A	G	0.0708	0.2174	0.04847	7.482e-06	3657	GCST90001397	TRUE	reported	XPfJZh
180	rs143666202	A	G	0.0503	0.2759	0.0579	1.957e-06	3657	GCST90001397	TRUE	reported	XPfJZh
181	rs11159252	G	T	0.869	-0.1691	0.03713	5.418e-06	3657	GCST90001397	TRUE	reported	XPfJZh
182	rs77762131	C	G	0.045	0.3067	0.05822	1.457e-07	3657	GCST90001397	TRUE	reported	XPfJZh
183	rs117004076	G	A	0.0146	0.4523	0.102	9.527e-06	3657	GCST90001397	TRUE	reported	XPfJZh
184	rs150839591	G	T	0.0552	0.2459	0.05396	5.34e-06	3657	GCST90001397	TRUE	reported	XPfJZh
185	rs1596383	A	G	0.6259	0.1208	0.02585	3.063e-06	3657	GCST90001397	TRUE	reported	XPfJZh
186	rs1883832	C	T	0.6318	-0.1236	0.02682	4.237e-06	3657	GCST90001397	TRUE	reported	XPfJZh
187	rs138380722	A	G	0.0007	-1.906	0.4167	4.942e-06	3657	GCST90001397	TRUE	reported	XPfJZh
188	rs146720368	T	C	0.0042	0.852	0.1923	9.659e-06	3657	GCST90001397	TRUE	reported	XPfJZh
189	rs75766272	T	C	0.0201	-0.3814	0.08558	8.578e-06	3656	GCST90001398	TRUE	reported	oSDd6x
190	rs11737576	T	C	0.0584	-0.2347	0.05231	7.425e-06	3656	GCST90001398	TRUE	reported	oSDd6x
191	rs79831025	G	C	0.0334	0.3026	0.06778	8.294e-06	3656	GCST90001398	TRUE	reported	oSDd6x
192	rs4076316	A	T	0.3005	-0.1331	0.02714	9.729e-07	3656	GCST90001398	TRUE	reported	oSDd6x
193	rs144625305	T	C	0.0086	0.5999	0.1347	8.699e-06	3656	GCST90001398	TRUE	reported	oSDd6x
194	rs118092259	G	T	0.0414	-0.2912	0.06306	4.001e-06	3656	GCST90001398	TRUE	reported	oSDd6x
195	rs2436878	G	A	0.077	0.2056	0.04549	6.407e-06	3656	GCST90001398	TRUE	reported	oSDd6x
196	rs11794578	G	T	0.4521	0.1114	0.02446	5.417e-06	3656	GCST90001398	TRUE	reported	oSDd6x
197	rs112839090	A	G	0.1972	-0.1468	0.03096	2.189e-06	3656	GCST90001398	TRUE	reported	oSDd6x
198	rs557577736	G	A	0.001	1.924	0.3849	6.088e-07	3656	GCST90001398	TRUE	reported	oSDd6x
199	rs73192651	T	C	0.02	0.4968	0.08845	2.094e-08	3656	GCST90001398	TRUE	reported	oSDd6x
200	rs145371905	T	G	0.0194	0.4126	0.08871	3.43e-06	3656	GCST90001398	TRUE	reported	oSDd6x
201	rs12874404	G	A	0.3256	0.1523	0.02639	8.623e-09	3656	GCST90001398	TRUE	reported	oSDd6x
202	rs143666202	A	G	0.0502	0.268	0.05703	2.711e-06	3656	GCST90001398	TRUE	reported	oSDd6x
203	rs17124404	A	T	0.171	-0.1465	0.03263	7.348e-06	3656	GCST90001398	TRUE	reported	oSDd6x
204	rs8014978	C	T	0.5737	-0.123	0.02471	6.711e-07	3656	GCST90001398	TRUE	reported	oSDd6x
205	rs77762131	C	G	0.045	0.3067	0.05723	8.866e-08	3656	GCST90001398	TRUE	reported	oSDd6x
206	rs61997631	G	C	0.0432	-0.2708	0.06084	8.782e-06	3656	GCST90001398	TRUE	reported	oSDd6x
207	rs880311	T	C	0.1034	-0.1813	0.04019	6.63e-06	3656	GCST90001398	TRUE	reported	oSDd6x
208	rs11657118	C	T	0.475	-0.1112	0.02412	4.21e-06	3656	GCST90001398	TRUE	reported	oSDd6x
209	rs12461001	A	G	0.6291	0.1184	0.02528	2.948e-06	3656	GCST90001398	TRUE	reported	oSDd6x
210	rs7254039	A	G	0.0435	-0.2602	0.05799	7.425e-06	3656	GCST90001398	TRUE	reported	oSDd6x
211	rs6032660	A	G	0.6359	-0.1345	0.02641	3.658e-07	3656	GCST90001398	TRUE	reported	oSDd6x
212	rs55712190	T	C	0.074	0.214	0.04712	5.758e-06	3656	GCST90001398	TRUE	reported	oSDd6x
213	rs76625665	T	G	0.0068	-0.6497	0.144	6.613e-06	3657	GCST90001399	TRUE	reported	fXqdu7
214	rs116473015	T	C	0.029	0.3455	0.07401	3.141e-06	3657	GCST90001399	TRUE	reported	fXqdu7
215	rs35574803	C	T	0.0562	-0.3526	0.05371	5.923e-11	3657	GCST90001399	TRUE	reported	fXqdu7
216	rs62251892	T	C	0.1209	-0.2015	0.03842	1.645e-07	3657	GCST90001399	TRUE	reported	fXqdu7
217	rs9842571	A	G	0.554	-0.1134	0.02519	6.971e-06	3657	GCST90001399	TRUE	reported	fXqdu7
218	rs79430021	A	G	0.006	0.7602	0.1642	3.807e-06	3657	GCST90001399	TRUE	reported	fXqdu7
219	rs35661323	T	C	0.5505	0.1158	0.02527	4.731e-06	3657	GCST90001399	TRUE	reported	fXqdu7
220	rs2250246	G	A	0.5339	0.1466	0.02442	2.125e-09	3657	GCST90001399	TRUE	reported	fXqdu7
221	rs10772575	A	G	0.6159	0.1141	0.02541	7.393e-06	3657	GCST90001399	TRUE	reported	fXqdu7
222	rs7209088	G	C	0.2786	-0.12	0.02705	9.405e-06	3657	GCST90001399	TRUE	reported	fXqdu7
223	rs7224129	A	G	0.4751	-0.1297	0.02756	2.61e-06	3657	GCST90001399	TRUE	reported	fXqdu7
224	rs11658240	G	A	0.1362	-0.1678	0.03574	2.766e-06	3657	GCST90001399	TRUE	reported	fXqdu7
225	rs72897237	C	T	0.0161	0.4671	0.09743	1.697e-06	3657	GCST90001399	TRUE	reported	fXqdu7
226	rs645554	A	G	0.2811	-0.1226	0.02695	5.522e-06	3657	GCST90001399	TRUE	reported	fXqdu7
227	rs6073081	G	A	0.1224	0.1786	0.0371	1.547e-06	3657	GCST90001399	TRUE	reported	fXqdu7
228	rs2235228	T	C	0.0574	0.2553	0.054	2.364e-06	3657	GCST90001399	TRUE	reported	fXqdu7
229	rs11086984	T	C	0.1514	-0.1811	0.03498	2.368e-07	3657	GCST90001399	TRUE	reported	fXqdu7
230	rs113963381	T	C	0.2112	0.1464	0.03083	2.139e-06	3657	GCST90001399	TRUE	reported	fXqdu7
231	rs6130997	G	A	0.3131	0.1568	0.0278	1.818e-08	3657	GCST90001399	TRUE	reported	fXqdu7
232	rs6032661	G	A	0.211	0.1801	0.0313	9.37e-09	3657	GCST90001399	TRUE	reported	fXqdu7
233	rs4810485	G	T	0.6314	0.3898	0.02585	7.198e-50	3657	GCST90001399	TRUE	reported	fXqdu7
234	rs12481282	C	G	0.3306	-0.1652	0.02682	8.109e-10	3657	GCST90001399	TRUE	reported	fXqdu7
235	rs56287761	G	T	0.2492	0.1914	0.02895	4.347e-11	3657	GCST90001399	TRUE	reported	fXqdu7
236	rs6074042	C	G	0.2696	-0.2384	0.02856	9.707e-17	3657	GCST90001399	TRUE	reported	fXqdu7
237	rs2425760	A	T	0.2453	-0.1762	0.02872	9.514e-10	3657	GCST90001399	TRUE	reported	fXqdu7
238	rs1467401	A	T	0.0569	-0.2447	0.05507	9.106e-06	3657	GCST90001399	TRUE	reported	fXqdu7
239	rs2425783	C	T	0.7081	0.1387	0.02775	6.073e-07	3657	GCST90001399	TRUE	reported	fXqdu7
240	rs77802711	A	G	0.0283	-0.3845	0.07417	2.286e-07	3657	GCST90001399	TRUE	reported	fXqdu7
241	rs73305523	A	T	0.0707	-0.2199	0.04866	6.431e-06	3657	GCST90001399	TRUE	reported	fXqdu7
242	rs77126700	C	T	0.0239	0.3924	0.07995	9.605e-07	3657	GCST90001399	TRUE	reported	fXqdu7
243	rs62223906	T	C	0.0649	0.2217	0.0497	8.391e-06	3657	GCST90001399	TRUE	reported	fXqdu7
244	rs71615254	C	A	0.0406	-0.3043	0.06135	7.404e-07	3657	GCST90001400	TRUE	reported	fTL7FT
245	rs9354413	C	T	0.2963	0.1254	0.02726	4.385e-06	3657	GCST90001400	TRUE	reported	fTL7FT
246	rs12197153	A	G	0.0007	2.08	0.4491	3.745e-06	3657	GCST90001400	TRUE	reported	fTL7FT
247	rs2390504	A	G	0.0485	-0.2583	0.05708	6.222e-06	3657	GCST90001400	TRUE	reported	fTL7FT
248	rs146233710	G	C	0.0221	-0.3853	0.08481	5.727e-06	3657	GCST90001400	TRUE	reported	fTL7FT
249	rs150663332	T	C	0.0839	-0.2314	0.04374	1.284e-07	3657	GCST90001400	TRUE	reported	fTL7FT
250	rs3019260	A	C	0.3173	0.1185	0.02595	5.125e-06	3657	GCST90001400	TRUE	reported	fTL7FT
251	rs701839	G	A	0.7123	0.1309	0.02785	2.713e-06	3657	GCST90001400	TRUE	reported	fTL7FT
252	rs189761842	T	C	0.0055	0.8269	0.1697	1.152e-06	3657	GCST90001400	TRUE	reported	fTL7FT
253	rs116906133	G	A	0.0037	-0.9845	0.2207	8.435e-06	3657	GCST90001400	TRUE	reported	fTL7FT
254	rs4145212	A	T	0.5405	0.1284	0.02442	1.529e-07	3657	GCST90001400	TRUE	reported	fTL7FT
255	rs150861794	T	C	0.2134	0.1382	0.03003	4.308e-06	3657	GCST90001400	TRUE	reported	fTL7FT
256	rs3811215	T	G	0.3033	-0.1332	0.02679	6.86e-07	3657	GCST90001400	TRUE	reported	fTL7FT
257	rs11638959	A	G	0.1557	0.1525	0.03281	3.468e-06	3657	GCST90001400	TRUE	reported	fTL7FT
258	rs143176410	C	G	0.001	1.831	0.4032	5.757e-06	3657	GCST90001400	TRUE	reported	fTL7FT
259	rs11653761	T	G	0.5919	-0.1212	0.02449	7.77e-07	3657	GCST90001400	TRUE	reported	fTL7FT
260	rs62067029	T	A	0.4148	-0.1669	0.0285	5.115e-09	3657	GCST90001400	TRUE	reported	fTL7FT
261	rs67017503	A	C	0.0759	0.2021	0.04547	9.097e-06	3657	GCST90001400	TRUE	reported	fTL7FT
262	rs12461001	A	G	0.6292	0.1175	0.02527	3.432e-06	3657	GCST90001400	TRUE	reported	fTL7FT
263	rs77110486	T	C	0.0107	0.522	0.1168	8.148e-06	3657	GCST90001400	TRUE	reported	fTL7FT
264	rs12129123	T	C	0.2221	-0.1387	0.0309	7.362e-06	3656	GCST90001401	TRUE	reported	S5K8jN
265	rs61786059	T	G	0.3135	-0.1238	0.02692	4.446e-06	3656	GCST90001401	TRUE	reported	S5K8jN
266	rs72953104	G	C	0.0643	0.2313	0.05018	4.175e-06	3656	GCST90001401	TRUE	reported	S5K8jN
267	rs185621536	T	C	0.0312	-0.3205	0.07004	4.894e-06	3656	GCST90001401	TRUE	reported	S5K8jN
268	rs113442137	A	G	0.0472	-0.2567	0.05748	8.21e-06	3656	GCST90001401	TRUE	reported	S5K8jN
269	rs7518494	A	G	0.9334	0.2278	0.04884	3.211e-06	3656	GCST90001401	TRUE	reported	S5K8jN
270	rs7606024	A	T	0.7882	-0.1375	0.03037	6.154e-06	3656	GCST90001401	TRUE	reported	S5K8jN
271	rs11688492	C	T	0.5196	-0.1216	0.02504	1.243e-06	3656	GCST90001401	TRUE	reported	S5K8jN
272	rs114551034	A	G	0.0509	-0.2787	0.05695	1.033e-06	3656	GCST90001401	TRUE	reported	S5K8jN
273	rs35574803	C	T	0.0562	-0.2808	0.05393	2.02e-07	3656	GCST90001401	TRUE	reported	S5K8jN
274	rs13072510	A	G	0.2217	-0.1338	0.03023	9.937e-06	3656	GCST90001401	TRUE	reported	S5K8jN
275	rs62251892	T	C	0.1209	-0.1714	0.03849	8.752e-06	3656	GCST90001401	TRUE	reported	S5K8jN
276	rs13099360	G	A	0.0466	-0.263	0.05944	9.956e-06	3656	GCST90001401	TRUE	reported	S5K8jN
277	rs59951351	T	A	0.1171	0.173	0.03878	8.373e-06	3656	GCST90001401	TRUE	reported	S5K8jN
278	rs74356874	A	G	0.0066	0.6631	0.1462	5.965e-06	3656	GCST90001401	TRUE	reported	S5K8jN
279	rs144306835	A	G	0.0234	0.3826	0.07964	1.617e-06	3656	GCST90001401	TRUE	reported	S5K8jN
280	rs112432445	A	G	0.0528	0.2796	0.05583	5.767e-07	3656	GCST90001401	TRUE	reported	S5K8jN
281	rs78763642	A	G	0.0279	-0.3304	0.07442	9.284e-06	3656	GCST90001401	TRUE	reported	S5K8jN
282	rs117493606	G	T	0.009	0.6463	0.1428	6.191e-06	3656	GCST90001401	TRUE	reported	S5K8jN
283	rs12296430	C	G	0.3233	0.1179	0.0266	9.626e-06	3656	GCST90001401	TRUE	reported	S5K8jN
284	rs2250246	G	A	0.5341	0.1359	0.02451	3.129e-08	3656	GCST90001401	TRUE	reported	S5K8jN
285	rs11064243	C	T	0.1693	-0.1593	0.03304	1.484e-06	3656	GCST90001401	TRUE	reported	S5K8jN
286	rs117833074	C	T	0.1146	-0.1795	0.0403	8.649e-06	3656	GCST90001401	TRUE	reported	S5K8jN
287	rs11843493	C	A	0.4944	-0.1109	0.02482	8.197e-06	3656	GCST90001401	TRUE	reported	S5K8jN
288	rs421516	A	C	0.9583	-0.2897	0.0627	3.968e-06	3656	GCST90001401	TRUE	reported	S5K8jN
289	rs11661511	C	T	0.6704	-0.1204	0.02636	5.04e-06	3656	GCST90001401	TRUE	reported	S5K8jN
290	rs72977632	A	T	0.0643	-0.2296	0.05036	5.325e-06	3656	GCST90001401	TRUE	reported	S5K8jN
291	rs406298	G	C	0.5327	0.1135	0.0244	3.386e-06	3656	GCST90001401	TRUE	reported	S5K8jN
292	rs11086984	T	C	0.1513	-0.1653	0.03504	2.488e-06	3656	GCST90001401	TRUE	reported	S5K8jN
293	rs4239702	C	T	0.6002	0.2841	0.02593	1.642e-27	3656	GCST90001401	TRUE	reported	S5K8jN
294	rs12480534	G	T	0.3304	-0.1237	0.02688	4.342e-06	3656	GCST90001401	TRUE	reported	S5K8jN
295	rs6124769	G	C	0.2972	-0.1491	0.02791	9.753e-08	3656	GCST90001401	TRUE	reported	S5K8jN
296	rs112971251	C	G	0.1693	0.1576	0.03349	2.63e-06	3656	GCST90001401	TRUE	reported	S5K8jN
297	rs2425783	C	T	0.708	0.1327	0.02782	1.936e-06	3656	GCST90001401	TRUE	reported	S5K8jN
298	rs77126700	C	T	0.0239	0.3825	0.08026	1.951e-06	3656	GCST90001401	TRUE	reported	S5K8jN
299	rs9615714	G	A	0.1421	-0.1733	0.03486	6.946e-07	3656	GCST90001401	TRUE	reported	S5K8jN
300	rs4838867	A	G	0.3624	-0.1149	0.02555	7.096e-06	3656	GCST90001401	TRUE	reported	S5K8jN
301	rs11204752	C	T	0.5387	0.1189	0.02561	3.585e-06	3657	GCST90001402	TRUE	reported	by5G1P
302	rs72757888	T	C	0.01	-0.5733	0.1213	2.367e-06	3657	GCST90001402	TRUE	reported	by5G1P
303	rs1519529	G	C	0.2363	0.1327	0.02951	7.138e-06	3657	GCST90001402	TRUE	reported	by5G1P
304	rs138919897	G	A	0.0019	-1.348	0.3023	8.493e-06	3657	GCST90001402	TRUE	reported	by5G1P
305	rs55658041	T	G	0.0037	1.008	0.2105	1.751e-06	3657	GCST90001402	TRUE	reported	by5G1P
306	rs17405603	T	A	0.2841	-0.1414	0.02795	4.403e-07	3657	GCST90001402	TRUE	reported	by5G1P
307	rs830682	C	T	0.7383	-0.1286	0.02855	6.854e-06	3657	GCST90001402	TRUE	reported	by5G1P
308	rs3873388	G	A	0.4446	0.1446	0.03048	2.184e-06	3657	GCST90001402	TRUE	reported	by5G1P
309	rs9265880	C	T	0.4717	-0.1543	0.0316	1.096e-06	3657	GCST90001402	TRUE	reported	by5G1P
310	rs2450220	T	C	0.816	0.1522	0.03212	2.247e-06	3657	GCST90001402	TRUE	reported	by5G1P
311	rs140191306	T	C	0.0179	-0.4624	0.09477	1.112e-06	3657	GCST90001402	TRUE	reported	by5G1P
312	rs2105800	A	G	0.4881	-0.1181	0.02607	6.114e-06	3657	GCST90001402	TRUE	reported	by5G1P
313	rs11068290	T	C	0.0231	-0.407	0.08203	7.305e-07	3657	GCST90001402	TRUE	reported	by5G1P
314	rs75319860	C	T	0.0249	-0.3605	0.08134	9.626e-06	3657	GCST90001402	TRUE	reported	by5G1P
315	rs148496020	A	T	0.0193	0.4146	0.09031	4.562e-06	3657	GCST90001402	TRUE	reported	by5G1P
316	rs114917376	G	A	0.0958	0.1985	0.04285	3.742e-06	3657	GCST90001402	TRUE	reported	by5G1P
317	rs73426855	C	T	0.1471	0.1769	0.03524	5.427e-07	3657	GCST90001402	TRUE	reported	by5G1P
318	rs7215243	G	A	0.1328	0.1634	0.03676	9.075e-06	3657	GCST90001402	TRUE	reported	by5G1P
319	rs142587763	T	C	0.0435	-0.2707	0.05949	5.511e-06	3656	GCST90001403	TRUE	reported	5lbZM5
320	rs115414430	G	C	0.0286	0.3537	0.07458	2.196e-06	3656	GCST90001403	TRUE	reported	5lbZM5
321	rs72617016	A	G	0.0305	-0.3366	0.07198	3.024e-06	3656	GCST90001403	TRUE	reported	5lbZM5
322	rs1519526	C	T	0.1957	0.1511	0.03122	1.35e-06	3656	GCST90001403	TRUE	reported	5lbZM5
323	rs7595246	C	T	0.1893	0.1458	0.03118	3.015e-06	3656	GCST90001403	TRUE	reported	5lbZM5
324	rs141352577	T	C	0.0235	0.3583	0.07898	5.911e-06	3656	GCST90001403	TRUE	reported	5lbZM5
325	rs115218350	A	T	0.0008	-1.838	0.4006	4.614e-06	3656	GCST90001403	TRUE	reported	5lbZM5
326	rs73185679	C	T	0.1041	0.1794	0.03978	6.658e-06	3656	GCST90001403	TRUE	reported	5lbZM5
327	rs137893894	C	G	0.1026	-0.1811	0.04055	8.242e-06	3656	GCST90001403	TRUE	reported	5lbZM5
328	rs4697617	A	G	0.7103	0.1212	0.02695	7.07e-06	3656	GCST90001403	TRUE	reported	5lbZM5
329	rs80076964	C	G	0.0141	0.481	0.1008	1.885e-06	3656	GCST90001403	TRUE	reported	5lbZM5
330	rs452973	T	G	0.2705	0.1223	0.02758	9.501e-06	3656	GCST90001403	TRUE	reported	5lbZM5
331	rs1161387	G	C	0.286	0.1297	0.02914	8.866e-06	3656	GCST90001403	TRUE	reported	5lbZM5
332	rs4076316	A	T	0.3005	-0.1251	0.02725	4.535e-06	3656	GCST90001403	TRUE	reported	5lbZM5
333	rs60508745	C	T	0.5137	-0.1161	0.02496	3.372e-06	3656	GCST90001403	TRUE	reported	5lbZM5
334	rs62521107	T	C	0.058	-0.2543	0.05357	2.146e-06	3656	GCST90001403	TRUE	reported	5lbZM5
335	rs11777835	C	T	0.5715	-0.1238	0.02489	6.826e-07	3656	GCST90001403	TRUE	reported	5lbZM5
336	rs2454536	C	T	0.283	-0.1356	0.02771	1.023e-06	3656	GCST90001403	TRUE	reported	5lbZM5
337	rs192544457	A	G	0.006	0.7964	0.161	7.872e-07	3656	GCST90001403	TRUE	reported	5lbZM5
338	rs73178168	T	C	0.1703	0.16	0.03344	1.776e-06	3656	GCST90001403	TRUE	reported	5lbZM5
339	rs9520836	G	A	0.5044	0.1323	0.02454	7.427e-08	3656	GCST90001403	TRUE	reported	5lbZM5
340	rs11653761	T	G	0.592	-0.1273	0.02469	2.655e-07	3656	GCST90001403	TRUE	reported	5lbZM5
341	rs421516	A	C	0.9583	-0.2923	0.06252	3.031e-06	3656	GCST90001403	TRUE	reported	5lbZM5
342	rs117605782	A	G	0.0034	0.9179	0.2043	7.28e-06	3656	GCST90001403	TRUE	reported	5lbZM5
343	rs8094819	G	T	0.0038	-0.8716	0.1955	8.534e-06	3656	GCST90001403	TRUE	reported	5lbZM5
344	rs149462070	C	A	0.0056	-0.7487	0.1638	5.054e-06	3656	GCST90001403	TRUE	reported	5lbZM5
345	rs77741094	G	C	0.0126	-0.5466	0.1111	9.032e-07	3656	GCST90001403	TRUE	reported	5lbZM5
346	rs5994482	G	C	0.103	-0.1828	0.04049	6.517e-06	3656	GCST90001403	TRUE	reported	5lbZM5
347	rs2792563	A	G	0.5671	-0.1287	0.02511	3.147e-07	3658	GCST90001404	TRUE	reported	XrqRgI
348	rs187723151	A	G	0.004	-0.9069	0.1924	2.52e-06	3658	GCST90001404	TRUE	reported	XrqRgI
349	rs150152228	G	A	0.0012	-1.507	0.3325	6.014e-06	3658	GCST90001404	TRUE	reported	XrqRgI
350	rs79423067	T	A	0.0149	0.4869	0.1059	4.448e-06	3658	GCST90001404	TRUE	reported	XrqRgI
351	rs78804535	T	C	0.0316	0.3286	0.07069	3.469e-06	3658	GCST90001404	TRUE	reported	XrqRgI
352	rs34629	A	G	0.0633	-0.2427	0.05008	1.313e-06	3658	GCST90001404	TRUE	reported	XrqRgI
353	rs193552	T	A	0.6506	0.1159	0.02556	5.951e-06	3658	GCST90001404	TRUE	reported	XrqRgI
354	rs140642786	A	G	0.1223	0.1711	0.03733	4.755e-06	3658	GCST90001404	TRUE	reported	XrqRgI
355	rs2019885	C	T	0.1211	-0.1749	0.03747	3.158e-06	3658	GCST90001404	TRUE	reported	XrqRgI
356	rs61294310	G	A	0.0124	0.5	0.1092	4.853e-06	3658	GCST90001404	TRUE	reported	XrqRgI
357	rs11754551	C	T	0.0681	0.2127	0.04774	8.673e-06	3658	GCST90001404	TRUE	reported	XrqRgI
358	rs78370279	G	A	0.0104	0.5592	0.1204	3.541e-06	3658	GCST90001404	TRUE	reported	XrqRgI
359	rs80347884	G	A	0.045	0.2619	0.05854	7.944e-06	3658	GCST90001404	TRUE	reported	XrqRgI
360	rs138542577	C	G	0.0376	0.3534	0.06406	3.708e-08	3658	GCST90001404	TRUE	reported	XrqRgI
361	rs74326785	C	T	0.0279	0.3429	0.07479	4.694e-06	3658	GCST90001404	TRUE	reported	XrqRgI
362	rs4458909	A	G	0.3324	-0.1199	0.02567	3.096e-06	3658	GCST90001404	TRUE	reported	XrqRgI
363	rs3138500	T	C	0.0678	-0.2223	0.04922	6.49e-06	3658	GCST90001404	TRUE	reported	XrqRgI
364	rs185836310	C	T	0.051	-0.257	0.05578	4.23e-06	3658	GCST90001404	TRUE	reported	XrqRgI
365	rs117794594	A	C	0.0558	-0.2423	0.05314	5.265e-06	3658	GCST90001404	TRUE	reported	XrqRgI
366	rs12412378	A	C	0.1607	-0.1669	0.0328	3.778e-07	3658	GCST90001404	TRUE	reported	XrqRgI
367	rs55728331	A	G	0.0015	1.708	0.3449	7.607e-07	3658	GCST90001404	TRUE	reported	XrqRgI
368	rs76195952	T	C	0.0142	-0.4648	0.1027	6.247e-06	3658	GCST90001404	TRUE	reported	XrqRgI
369	rs10849436	A	G	0.1595	0.1576	0.0337	3.016e-06	3658	GCST90001404	TRUE	reported	XrqRgI
370	rs62012610	C	G	0.0381	0.2879	0.06268	4.519e-06	3658	GCST90001404	TRUE	reported	XrqRgI
371	rs12709039	A	C	0.7365	-0.1407	0.02784	4.575e-07	3658	GCST90001404	TRUE	reported	XrqRgI
372	rs8191161	C	G	0.0832	-0.2036	0.0447	5.427e-06	3658	GCST90001404	TRUE	reported	XrqRgI
373	rs80148662	A	G	0.0137	0.4702	0.1048	7.455e-06	3658	GCST90001404	TRUE	reported	XrqRgI
374	rs186329	C	T	0.1706	0.154	0.03221	1.8e-06	3658	GCST90001404	TRUE	reported	XrqRgI
375	rs8132059	T	C	0.2243	-0.1288	0.02877	7.739e-06	3658	GCST90001404	TRUE	reported	XrqRgI
376	rs11089305	G	A	0.2881	0.1338	0.02685	6.518e-07	3658	GCST90001404	TRUE	reported	XrqRgI
377	rs80297308	T	C	0.0015	1.467	0.3075	1.911e-06	3657	GCST90001405	TRUE	reported	fUnNnY
378	rs10800645	A	G	0.5844	0.1124	0.02479	5.955e-06	3657	GCST90001405	TRUE	reported	fUnNnY
379	rs74458303	A	G	0.0004	2.692	0.5745	2.897e-06	3657	GCST90001405	TRUE	reported	fUnNnY
380	rs148362575	T	A	0.0008	2.566	0.5486	3.03e-06	3657	GCST90001405	TRUE	reported	fUnNnY
381	rs149048155	C	A	0.036	-0.2902	0.06467	7.454e-06	3657	GCST90001405	TRUE	reported	fUnNnY
382	rs116540222	T	C	0.0011	1.671	0.3677	5.678e-06	3657	GCST90001405	TRUE	reported	fUnNnY
383	rs148389014	T	C	0.0051	0.7633	0.1696	7.016e-06	3657	GCST90001405	TRUE	reported	fUnNnY
384	rs62353585	C	T	0.0227	0.3653	0.07865	3.534e-06	3657	GCST90001405	TRUE	reported	fUnNnY
385	rs7449190	C	T	0.7401	0.1236	0.02749	7.098e-06	3657	GCST90001405	TRUE	reported	fUnNnY
386	rs76709581	C	T	0.1061	-0.1773	0.03843	4.061e-06	3657	GCST90001405	TRUE	reported	fUnNnY
387	rs61294310	G	A	0.0124	0.5137	0.1072	1.736e-06	3657	GCST90001405	TRUE	reported	fUnNnY
388	rs4506076	C	A	0.8043	-0.1344	0.03016	8.536e-06	3657	GCST90001405	TRUE	reported	fUnNnY
389	rs80347884	G	A	0.045	0.2605	0.05748	6.056e-06	3657	GCST90001405	TRUE	reported	fUnNnY
390	rs74565954	T	C	0.0135	0.4919	0.1035	2.102e-06	3657	GCST90001405	TRUE	reported	fUnNnY
391	rs149559870	T	C	0.0157	0.4466	0.09807	5.432e-06	3657	GCST90001405	TRUE	reported	fUnNnY
392	rs62519719	A	G	0.2815	-0.1239	0.02639	2.791e-06	3657	GCST90001405	TRUE	reported	fUnNnY
393	rs12412378	A	C	0.1608	-0.16	0.03222	7.187e-07	3657	GCST90001405	TRUE	reported	fUnNnY
394	rs1681588	C	T	0.5559	0.1086	0.02407	6.617e-06	3657	GCST90001405	TRUE	reported	fUnNnY
395	rs7185719	G	C	0.732	-0.1228	0.02721	6.561e-06	3657	GCST90001405	TRUE	reported	fUnNnY
396	rs17765677	C	T	0.0304	-0.3422	0.07069	1.345e-06	3657	GCST90001405	TRUE	reported	fUnNnY
397	rs112471525	G	A	0.0189	0.3865	0.0862	7.583e-06	3657	GCST90001405	TRUE	reported	fUnNnY
398	rs72883992	C	G	0.0807	0.1932	0.04342	8.821e-06	3657	GCST90001405	TRUE	reported	fUnNnY
399	rs4806937	A	C	0.3229	-0.1145	0.02557	7.793e-06	3657	GCST90001405	TRUE	reported	fUnNnY
400	rs6014246	A	G	0.3112	-0.1186	0.02577	4.303e-06	3657	GCST90001405	TRUE	reported	fUnNnY
401	rs6099635	A	G	0.5129	0.1063	0.0238	8.21e-06	3657	GCST90001405	TRUE	reported	fUnNnY
402	rs4820558	G	C	0.466	0.1172	0.02408	1.194e-06	3657	GCST90001405	TRUE	reported	fUnNnY
403	rs28652751	A	T	0.3179	-0.1141	0.02564	8.857e-06	3657	GCST90001405	TRUE	reported	fUnNnY
404	rs75766272	T	C	0.0201	-0.468	0.08646	6.601e-08	3657	GCST90001406	TRUE	reported	dP6zyY
405	rs149876490	T	C	0.0027	-1.002	0.224	7.993e-06	3657	GCST90001406	TRUE	reported	dP6zyY
406	rs4658141	C	T	0.3805	-0.1354	0.02587	1.732e-07	3657	GCST90001406	TRUE	reported	dP6zyY
407	rs7412746	T	C	0.5153	-0.138	0.02542	6.033e-08	3657	GCST90001406	TRUE	reported	dP6zyY
408	rs72635970	G	T	0.0444	0.3572	0.06109	5.447e-09	3657	GCST90001406	TRUE	reported	dP6zyY
409	rs72844588	A	G	0.0913	0.2178	0.04314	4.671e-07	3657	GCST90001406	TRUE	reported	dP6zyY
410	rs116391651	A	G	0.0161	0.426	0.09616	9.694e-06	3657	GCST90001406	TRUE	reported	dP6zyY
411	rs55710170	A	G	0.1181	-0.1745	0.03783	4.116e-06	3657	GCST90001406	TRUE	reported	dP6zyY
412	rs35698683	G	A	0.0447	-0.2768	0.05925	3.099e-06	3657	GCST90001406	TRUE	reported	dP6zyY
413	rs77312528	G	T	0.0107	-0.6233	0.1256	7.27e-07	3657	GCST90001406	TRUE	reported	dP6zyY
414	rs60515154	T	C	0.7517	0.1306	0.02887	6.303e-06	3657	GCST90001406	TRUE	reported	dP6zyY
415	rs690488	A	C	0.8588	0.1701	0.03602	2.437e-06	3657	GCST90001406	TRUE	reported	dP6zyY
416	rs895377	A	G	0.3683	-0.1351	0.02599	2.13e-07	3657	GCST90001406	TRUE	reported	dP6zyY
417	rs115405874	G	A	0.0037	0.9926	0.2014	8.61e-07	3657	GCST90001406	TRUE	reported	dP6zyY
418	rs28366259	T	C	0.4327	0.1581	0.03404	3.549e-06	3657	GCST90001406	TRUE	reported	dP6zyY
419	rs62398379	C	T	0.4032	0.1256	0.0259	1.283e-06	3657	GCST90001406	TRUE	reported	dP6zyY
420	rs9492229	C	T	0.9556	0.3141	0.06101	2.75e-07	3657	GCST90001406	TRUE	reported	dP6zyY
421	rs633090	T	A	0.3414	0.115	0.02571	7.962e-06	3657	GCST90001406	TRUE	reported	dP6zyY
422	rs140191306	T	C	0.0179	-0.4176	0.09392	8.964e-06	3657	GCST90001406	TRUE	reported	dP6zyY
423	rs145123647	T	C	0.003	-1.082	0.2244	1.489e-06	3657	GCST90001406	TRUE	reported	dP6zyY
424	rs61896866	A	G	0.2428	0.1294	0.0287	6.715e-06	3657	GCST90001406	TRUE	reported	dP6zyY
425	rs10750504	A	C	0.1135	-0.1775	0.03942	6.932e-06	3657	GCST90001406	TRUE	reported	dP6zyY
426	rs112570989	T	C	0.0149	-0.4739	0.1022	3.632e-06	3657	GCST90001406	TRUE	reported	dP6zyY
427	rs76477280	G	A	0.0206	0.4292	0.08807	1.143e-06	3657	GCST90001406	TRUE	reported	dP6zyY
428	rs9536690	C	T	0.8213	-0.1518	0.03305	4.489e-06	3657	GCST90001406	TRUE	reported	dP6zyY
429	rs9584780	C	T	0.0257	0.3691	0.07708	1.754e-06	3657	GCST90001406	TRUE	reported	dP6zyY
430	rs116844769	A	G	0.0662	0.2839	0.05066	2.262e-08	3657	GCST90001406	TRUE	reported	dP6zyY
431	rs77762131	C	G	0.045	0.2733	0.05819	2.734e-06	3657	GCST90001406	TRUE	reported	dP6zyY
432	rs72914692	A	G	0.018	0.4209	0.09317	6.449e-06	3657	GCST90001406	TRUE	reported	dP6zyY
433	rs329966	G	A	0.5425	0.1104	0.02479	8.725e-06	3657	GCST90001406	TRUE	reported	dP6zyY
434	rs16867231	A	G	0.0108	0.538	0.1157	3.449e-06	3656	GCST90001407	TRUE	reported	rwe7mg
435	rs10018308	G	A	0.3441	0.1198	0.0268	8.09e-06	3656	GCST90001407	TRUE	reported	rwe7mg
436	rs17708396	A	C	0.0005	2.504	0.522	1.677e-06	3656	GCST90001407	TRUE	reported	rwe7mg
437	rs12216018	T	C	0.1415	-0.1641	0.03601	5.394e-06	3656	GCST90001407	TRUE	reported	rwe7mg
438	rs74565175	A	G	0.2009	0.1371	0.03052	7.274e-06	3656	GCST90001407	TRUE	reported	rwe7mg
439	rs77643931	G	T	0.2798	0.1235	0.02777	8.974e-06	3656	GCST90001407	TRUE	reported	rwe7mg
440	rs2879633	A	G	0.2884	-0.1301	0.02775	2.843e-06	3656	GCST90001407	TRUE	reported	rwe7mg
441	rs12763172	C	T	0.7213	0.1259	0.02783	6.268e-06	3656	GCST90001407	TRUE	reported	rwe7mg
442	rs36072728	T	C	0.0356	0.305	0.06718	5.808e-06	3656	GCST90001407	TRUE	reported	rwe7mg
443	rs557577736	G	A	0.001	1.829	0.3891	2.687e-06	3656	GCST90001407	TRUE	reported	rwe7mg
444	rs12874404	G	A	0.3256	0.173	0.02661	9.139e-11	3656	GCST90001407	TRUE	reported	rwe7mg
445	rs9520889	C	A	0.6506	0.1196	0.02572	3.425e-06	3656	GCST90001407	TRUE	reported	rwe7mg
446	rs6492117	C	T	0.4685	-0.1395	0.02499	2.578e-08	3656	GCST90001407	TRUE	reported	rwe7mg
447	rs77762131	C	G	0.045	0.2713	0.05795	2.945e-06	3656	GCST90001407	TRUE	reported	rwe7mg
448	rs61997631	G	C	0.0432	-0.2972	0.06141	1.357e-06	3656	GCST90001407	TRUE	reported	rwe7mg
449	rs139196765	G	A	0.0025	1.204	0.2523	1.898e-06	3656	GCST90001407	TRUE	reported	rwe7mg
450	rs11653761	T	G	0.592	-0.1161	0.02478	2.938e-06	3656	GCST90001407	TRUE	reported	rwe7mg
451	rs9614226	G	T	0.9792	-0.4235	0.08713	1.221e-06	3656	GCST90001407	TRUE	reported	rwe7mg
452	rs144295598	A	G	0.0103	0.6102	0.1207	4.463e-07	3656	GCST90001407	TRUE	reported	rwe7mg
453	rs75766272	T	C	0.0201	0.463	0.0866	9.551e-08	3657	GCST90001408	TRUE	reported	LqFJbB
454	rs149876490	T	C	0.0027	1.014	0.2243	6.308e-06	3657	GCST90001408	TRUE	reported	LqFJbB
455	rs4658141	C	T	0.3805	0.1371	0.0259	1.285e-07	3657	GCST90001408	TRUE	reported	LqFJbB
456	rs7412746	T	C	0.5153	0.1312	0.02547	2.748e-07	3657	GCST90001408	TRUE	reported	LqFJbB
457	rs72635970	G	T	0.0444	-0.3399	0.06121	3.013e-08	3657	GCST90001408	TRUE	reported	LqFJbB
458	rs72844588	A	G	0.0913	-0.2131	0.04321	8.505e-07	3657	GCST90001408	TRUE	reported	LqFJbB
459	rs13421263	T	C	0.0528	0.2616	0.05638	3.618e-06	3657	GCST90001408	TRUE	reported	LqFJbB
460	rs55710170	A	G	0.1181	0.1678	0.03789	9.81e-06	3657	GCST90001408	TRUE	reported	LqFJbB
461	rs35698683	G	A	0.0447	0.2687	0.05935	6.166e-06	3657	GCST90001408	TRUE	reported	LqFJbB
462	rs77312528	G	T	0.0107	0.6035	0.1258	1.681e-06	3657	GCST90001408	TRUE	reported	LqFJbB
463	rs690488	A	C	0.8588	-0.1667	0.03608	3.985e-06	3657	GCST90001408	TRUE	reported	LqFJbB
464	rs895377	A	G	0.3683	0.1314	0.02603	4.653e-07	3657	GCST90001408	TRUE	reported	LqFJbB
465	rs115405874	G	A	0.0037	-1.013	0.2016	5.369e-07	3657	GCST90001408	TRUE	reported	LqFJbB
466	rs9270591	T	C	0.5849	0.1446	0.0312	3.689e-06	3657	GCST90001408	TRUE	reported	LqFJbB
467	rs62398379	C	T	0.4032	-0.1251	0.02593	1.462e-06	3657	GCST90001408	TRUE	reported	LqFJbB
468	rs9492229	C	T	0.9556	-0.3012	0.06111	8.684e-07	3657	GCST90001408	TRUE	reported	LqFJbB
469	rs633090	T	A	0.3414	-0.1163	0.02575	6.46e-06	3657	GCST90001408	TRUE	reported	LqFJbB
470	rs145123647	T	C	0.003	1.077	0.2247	1.719e-06	3657	GCST90001408	TRUE	reported	LqFJbB
471	rs61896866	A	G	0.2428	-0.1306	0.02874	5.656e-06	3657	GCST90001408	TRUE	reported	LqFJbB
472	rs2334904	A	G	0.114	0.1801	0.03937	4.914e-06	3657	GCST90001408	TRUE	reported	LqFJbB
473	rs112570989	T	C	0.0149	0.4852	0.1023	2.191e-06	3657	GCST90001408	TRUE	reported	LqFJbB
474	rs76477280	G	A	0.0206	-0.4222	0.08821	1.765e-06	3657	GCST90001408	TRUE	reported	LqFJbB
475	rs9536690	C	T	0.8213	0.1474	0.03311	8.709e-06	3657	GCST90001408	TRUE	reported	LqFJbB
476	rs9584780	C	T	0.0257	-0.388	0.07717	5.199e-07	3657	GCST90001408	TRUE	reported	LqFJbB
477	rs2476213	T	C	0.5659	0.1119	0.02521	9.303e-06	3657	GCST90001408	TRUE	reported	LqFJbB
478	rs974368	A	G	0.5141	-0.1154	0.025	4.08e-06	3657	GCST90001408	TRUE	reported	LqFJbB
479	rs116844769	A	G	0.0662	-0.2677	0.05076	1.416e-07	3657	GCST90001408	TRUE	reported	LqFJbB
480	rs77762131	C	G	0.045	-0.2722	0.05828	3.101e-06	3657	GCST90001408	TRUE	reported	LqFJbB
481	rs72914692	A	G	0.018	-0.4239	0.0933	5.722e-06	3657	GCST90001408	TRUE	reported	LqFJbB
482	rs9614418	G	C	0.0005	-2.179	0.4823	6.418e-06	3657	GCST90001408	TRUE	reported	LqFJbB
483	rs139077655	T	C	0.382	-0.1159	0.02519	4.367e-06	3656	GCST90001409	TRUE	reported	fvfkVW
484	rs76981518	T	C	0.0744	-0.2134	0.04708	6.009e-06	3656	GCST90001409	TRUE	reported	fvfkVW
485	rs10042327	A	G	0.0613	0.233	0.05192	7.405e-06	3656	GCST90001409	TRUE	reported	fvfkVW
486	rs115150472	T	C	0.0004	2.627	0.579	5.914e-06	3656	GCST90001409	TRUE	reported	fvfkVW
487	rs17056318	C	T	0.081	-0.2366	0.0457	2.365e-07	3656	GCST90001409	TRUE	reported	fvfkVW
488	rs9354413	C	T	0.2964	0.1232	0.02743	7.298e-06	3656	GCST90001409	TRUE	reported	fvfkVW
489	rs143397127	C	T	0.0157	-0.4624	0.09926	3.298e-06	3656	GCST90001409	TRUE	reported	fvfkVW
490	rs2390504	A	G	0.0486	-0.2668	0.05743	3.51e-06	3656	GCST90001409	TRUE	reported	fvfkVW
491	rs35607968	T	C	0.1536	0.1584	0.03419	3.713e-06	3656	GCST90001409	TRUE	reported	fvfkVW
492	rs283340	C	T	0.5621	0.1251	0.02477	4.595e-07	3656	GCST90001409	TRUE	reported	fvfkVW
493	rs117190494	A	G	0.022	0.404	0.08177	8.102e-07	3656	GCST90001409	TRUE	reported	fvfkVW
494	rs2395904	G	T	0.2657	-0.1445	0.02761	1.74e-07	3656	GCST90001409	TRUE	reported	fvfkVW
495	rs117344365	A	G	0.0178	-0.4129	0.09241	8.129e-06	3656	GCST90001409	TRUE	reported	fvfkVW
496	rs189761842	T	C	0.0055	0.7902	0.1709	3.918e-06	3656	GCST90001409	TRUE	reported	fvfkVW
497	rs12799241	A	G	0.2619	0.138	0.02805	9.068e-07	3656	GCST90001409	TRUE	reported	fvfkVW
498	rs2286599	A	G	0.32	0.1183	0.0266	8.96e-06	3656	GCST90001409	TRUE	reported	fvfkVW
499	rs58114937	G	A	0.1302	0.1702	0.0363	2.845e-06	3656	GCST90001409	TRUE	reported	fvfkVW
500	rs9564767	G	A	0.6075	-0.1163	0.02507	3.626e-06	3656	GCST90001409	TRUE	reported	fvfkVW
501	rs3811215	T	G	0.3032	-0.1229	0.02697	5.335e-06	3656	GCST90001409	TRUE	reported	fvfkVW
502	rs76263497	A	G	0.0989	-0.1886	0.04138	5.337e-06	3656	GCST90001409	TRUE	reported	fvfkVW
503	rs143176410	C	G	0.001	1.819	0.4058	7.653e-06	3656	GCST90001409	TRUE	reported	fvfkVW
504	rs77983244	A	G	0.0325	-0.3088	0.06711	4.341e-06	3656	GCST90001409	TRUE	reported	fvfkVW
505	rs62067029	T	A	0.4148	-0.1605	0.02868	2.346e-08	3656	GCST90001409	TRUE	reported	fvfkVW
506	rs62115322	G	C	0.2083	0.1382	0.02968	3.31e-06	3656	GCST90001409	TRUE	reported	fvfkVW
507	rs34764986	C	T	0.0699	-0.2347	0.04805	1.082e-06	3656	GCST90001409	TRUE	reported	fvfkVW
508	rs2792563	A	G	0.567	-0.1407	0.02479	1.494e-08	3657	GCST90001410	TRUE	reported	Kx8E3E
509	rs1250061	A	T	0.5554	-0.1078	0.02407	7.794e-06	3657	GCST90001410	TRUE	reported	Kx8E3E
510	rs12493961	G	A	0.0219	0.3884	0.08136	1.883e-06	3657	GCST90001410	TRUE	reported	Kx8E3E
511	rs13075403	G	A	0.7616	0.1247	0.02799	8.559e-06	3657	GCST90001410	TRUE	reported	Kx8E3E
512	rs12636371	A	G	0.4619	0.1185	0.02414	9.61e-07	3657	GCST90001410	TRUE	reported	Kx8E3E
513	rs11938966	A	C	0.0294	0.3165	0.06988	6.1e-06	3657	GCST90001410	TRUE	reported	Kx8E3E
514	rs76912165	G	A	0.0209	0.4094	0.08778	3.217e-06	3657	GCST90001410	TRUE	reported	Kx8E3E
515	rs139843122	T	A	0.0123	-0.5032	0.1082	3.399e-06	3657	GCST90001410	TRUE	reported	Kx8E3E
516	rs13235778	A	G	0.2801	-0.1235	0.02712	5.463e-06	3657	GCST90001410	TRUE	reported	Kx8E3E
517	rs10270812	C	T	0.5103	-0.118	0.0244	1.386e-06	3657	GCST90001410	TRUE	reported	Kx8E3E
518	rs148377259	C	T	0.034	-0.3437	0.06603	2.037e-07	3657	GCST90001410	TRUE	reported	Kx8E3E
519	rs188550599	G	A	0.0142	0.44	0.098	7.333e-06	3657	GCST90001410	TRUE	reported	Kx8E3E
520	rs138542577	C	G	0.0376	0.3227	0.06331	3.639e-07	3657	GCST90001410	TRUE	reported	Kx8E3E
521	rs72672514	A	C	0.0082	-0.5866	0.132	9.156e-06	3657	GCST90001410	TRUE	reported	Kx8E3E
522	rs137930158	C	G	0.007	-0.6636	0.1413	2.761e-06	3657	GCST90001410	TRUE	reported	Kx8E3E
523	rs113087021	A	T	0.0766	0.2024	0.04541	8.53e-06	3657	GCST90001410	TRUE	reported	Kx8E3E
524	rs238926	A	G	0.369	-0.1152	0.02506	4.398e-06	3657	GCST90001410	TRUE	reported	Kx8E3E
525	rs478251	C	A	0.1333	0.1745	0.03499	6.445e-07	3657	GCST90001410	TRUE	reported	Kx8E3E
526	rs7185719	G	C	0.732	-0.1257	0.02735	4.438e-06	3657	GCST90001410	TRUE	reported	Kx8E3E
527	rs11705673	G	C	0.12	0.1701	0.0368	3.951e-06	3657	GCST90001410	TRUE	reported	Kx8E3E
528	rs75766272	T	C	0.0201	-0.4552	0.08737	1.994e-07	3657	GCST90001411	TRUE	reported	qtRb6F
529	rs11584183	C	T	0.2311	-0.1336	0.03015	9.702e-06	3657	GCST90001411	TRUE	reported	qtRb6F
530	rs45608038	G	A	0.0421	0.2797	0.063	9.253e-06	3657	GCST90001411	TRUE	reported	qtRb6F
531	rs6781675	C	G	0.0235	0.3685	0.08216	7.493e-06	3657	GCST90001411	TRUE	reported	qtRb6F
532	rs11134931	A	G	0.6924	-0.1214	0.02723	8.46e-06	3657	GCST90001411	TRUE	reported	qtRb6F
533	rs80032720	A	G	0.0734	0.2813	0.05948	2.33e-06	3657	GCST90001411	TRUE	reported	qtRb6F
534	rs34418535	G	A	0.064	0.4368	0.09069	1.524e-06	3657	GCST90001411	TRUE	reported	qtRb6F
535	rs11759971	T	A	0.0942	0.2126	0.04613	4.179e-06	3657	GCST90001411	TRUE	reported	qtRb6F
536	rs9369326	C	T	0.3121	-0.1237	0.02675	3.921e-06	3657	GCST90001411	TRUE	reported	qtRb6F
537	rs45575344	C	T	0.1333	-0.1674	0.0367	5.279e-06	3657	GCST90001411	TRUE	reported	qtRb6F
538	rs147867176	T	A	0.0418	-0.2834	0.06299	7.047e-06	3657	GCST90001411	TRUE	reported	qtRb6F
539	rs7457479	C	T	0.2762	-0.1289	0.02875	7.625e-06	3657	GCST90001411	TRUE	reported	qtRb6F
540	rs62562996	A	G	0.0172	-0.4312	0.09145	2.511e-06	3657	GCST90001411	TRUE	reported	qtRb6F
541	rs112570989	T	C	0.0149	-0.4808	0.1031	3.236e-06	3657	GCST90001411	TRUE	reported	qtRb6F
542	rs76477280	G	A	0.0206	0.4747	0.08918	1.08e-07	3657	GCST90001411	TRUE	reported	qtRb6F
543	rs7984084	T	A	0.2919	-0.1419	0.02767	3.043e-07	3657	GCST90001411	TRUE	reported	qtRb6F
544	rs9634846	A	G	0.7319	-0.1257	0.02803	7.468e-06	3657	GCST90001411	TRUE	reported	qtRb6F
545	rs9536690	C	T	0.8213	-0.1715	0.03341	2.973e-07	3657	GCST90001411	TRUE	reported	qtRb6F
546	rs145371905	T	G	0.0194	0.4126	0.09065	5.504e-06	3657	GCST90001411	TRUE	reported	qtRb6F
547	rs12874404	G	A	0.3257	0.1313	0.027	1.203e-06	3657	GCST90001411	TRUE	reported	qtRb6F
548	rs78269238	T	C	0.0582	0.2453	0.05457	7.146e-06	3657	GCST90001411	TRUE	reported	qtRb6F
549	rs35130455	A	T	0.704	-0.1204	0.02707	9.003e-06	3657	GCST90001411	TRUE	reported	qtRb6F
550	rs77762131	C	G	0.045	0.2816	0.05855	1.567e-06	3657	GCST90001411	TRUE	reported	qtRb6F
551	rs17256322	A	T	0.3234	0.1207	0.02634	4.731e-06	3657	GCST90001411	TRUE	reported	qtRb6F
552	rs144479315	T	A	0.0418	0.2862	0.06339	6.544e-06	3657	GCST90001411	TRUE	reported	qtRb6F
553	rs7586359	G	T	0.8907	-0.1868	0.03837	1.169e-06	3656	GCST90001412	TRUE	reported	tp0Edd
554	rs10513789	G	T	0.2261	0.1323	0.0295	7.519e-06	3656	GCST90001412	TRUE	reported	tp0Edd
555	rs13132141	A	G	0.6385	-0.1191	0.02557	3.304e-06	3656	GCST90001412	TRUE	reported	tp0Edd
556	rs4702913	C	A	0.9123	0.197	0.04215	3.08e-06	3656	GCST90001412	TRUE	reported	tp0Edd
557	rs10942726	G	A	0.3155	0.1176	0.02628	7.855e-06	3656	GCST90001412	TRUE	reported	tp0Edd
558	rs147556975	T	C	0.039	-0.3012	0.06251	1.508e-06	3656	GCST90001412	TRUE	reported	tp0Edd
559	rs144607178	T	C	0.0636	0.2175	0.0491	9.709e-06	3656	GCST90001412	TRUE	reported	tp0Edd
560	rs10749417	T	A	0.2247	-0.1304	0.02887	6.466e-06	3656	GCST90001412	TRUE	reported	tp0Edd
561	rs11047113	C	A	0.1027	-0.1831	0.04029	5.673e-06	3656	GCST90001412	TRUE	reported	tp0Edd
562	rs557577736	G	A	0.001	1.819	0.3815	1.919e-06	3656	GCST90001412	TRUE	reported	tp0Edd
563	rs73192651	T	C	0.02	0.4428	0.08724	4.05e-07	3656	GCST90001412	TRUE	reported	tp0Edd
564	rs145371905	T	G	0.0194	0.4292	0.08767	1.021e-06	3656	GCST90001412	TRUE	reported	tp0Edd
565	rs139981802	C	T	0.0418	0.3005	0.05978	5.23e-07	3656	GCST90001412	TRUE	reported	tp0Edd
566	rs183466766	A	G	0.0402	0.3121	0.06005	2.143e-07	3656	GCST90001412	TRUE	reported	tp0Edd
567	rs61973936	T	G	0.0904	0.1919	0.04222	5.664e-06	3656	GCST90001412	TRUE	reported	tp0Edd
568	rs12874404	G	A	0.3256	0.1963	0.02601	5.618e-14	3656	GCST90001412	TRUE	reported	tp0Edd
569	rs7983661	C	G	0.5959	0.1146	0.02496	4.509e-06	3656	GCST90001412	TRUE	reported	tp0Edd
570	rs78987099	A	G	0.1611	-0.15	0.03279	4.916e-06	3656	GCST90001412	TRUE	reported	tp0Edd
571	rs9514850	C	G	0.4018	0.1103	0.02474	8.546e-06	3656	GCST90001412	TRUE	reported	tp0Edd
572	rs6492117	C	T	0.4685	-0.1403	0.02447	1.075e-08	3656	GCST90001412	TRUE	reported	tp0Edd
573	rs9559364	C	G	0.1963	-0.1444	0.03039	2.083e-06	3656	GCST90001412	TRUE	reported	tp0Edd
574	rs9314892	G	A	0.8553	-0.1608	0.03478	3.926e-06	3656	GCST90001412	TRUE	reported	tp0Edd
575	rs8014978	C	T	0.5737	-0.1136	0.02446	3.565e-06	3656	GCST90001412	TRUE	reported	tp0Edd
576	rs77762131	C	G	0.045	0.291	0.05685	3.224e-07	3656	GCST90001412	TRUE	reported	tp0Edd
577	rs61997631	G	C	0.0432	-0.2766	0.06018	4.441e-06	3656	GCST90001412	TRUE	reported	tp0Edd
578	rs12595433	A	G	0.4579	-0.1118	0.02462	5.797e-06	3656	GCST90001412	TRUE	reported	tp0Edd
579	rs880312	A	G	0.1034	-0.1821	0.03971	4.679e-06	3656	GCST90001412	TRUE	reported	tp0Edd
580	rs11653761	T	G	0.592	-0.125	0.02429	2.833e-07	3656	GCST90001412	TRUE	reported	tp0Edd
581	rs145475366	G	C	0.0955	-0.186	0.04019	3.826e-06	3656	GCST90001412	TRUE	reported	tp0Edd
582	rs7254039	A	G	0.0435	-0.2566	0.05765	8.811e-06	3656	GCST90001412	TRUE	reported	tp0Edd
583	rs9614226	G	T	0.9792	-0.4122	0.08546	1.465e-06	3656	GCST90001412	TRUE	reported	tp0Edd
584	rs111237501	C	T	0.003	1.055	0.2248	2.813e-06	3657	GCST90001413	TRUE	reported	oXmAl2
585	rs11887461	G	A	0.4754	0.1136	0.0249	5.253e-06	3657	GCST90001413	TRUE	reported	oXmAl2
586	rs145137909	A	G	0.0004	-2.77	0.5672	1.087e-06	3657	GCST90001413	TRUE	reported	oXmAl2
587	rs13020544	A	G	0.0004	-2.752	0.5674	1.287e-06	3657	GCST90001413	TRUE	reported	oXmAl2
588	rs114209430	C	T	0.0085	-0.6384	0.136	2.758e-06	3657	GCST90001413	TRUE	reported	oXmAl2
589	rs17044633	G	A	0.0286	0.3561	0.07517	2.256e-06	3657	GCST90001413	TRUE	reported	oXmAl2
590	rs183821560	A	G	0.0016	-1.841	0.3885	2.251e-06	3657	GCST90001413	TRUE	reported	oXmAl2
591	rs9398107	G	A	0.0555	0.2678	0.0552	1.274e-06	3657	GCST90001413	TRUE	reported	oXmAl2
592	rs73045003	T	C	0.1396	-0.1605	0.03611	9.036e-06	3657	GCST90001413	TRUE	reported	oXmAl2
593	rs76377003	G	A	0.0219	-0.3971	0.08574	3.763e-06	3657	GCST90001413	TRUE	reported	oXmAl2
594	rs112898282	C	T	0.0152	0.4712	0.1007	2.972e-06	3657	GCST90001413	TRUE	reported	oXmAl2
595	rs7966251	A	G	0.1349	0.1908	0.03619	1.432e-07	3657	GCST90001413	TRUE	reported	oXmAl2
596	rs142305616	C	A	0.0148	0.466	0.1047	8.838e-06	3657	GCST90001413	TRUE	reported	oXmAl2
597	rs7198605	T	C	0.182	0.146	0.03204	5.383e-06	3657	GCST90001413	TRUE	reported	oXmAl2
598	rs35192093	T	C	0.1593	0.1597	0.03505	5.364e-06	3657	GCST90001413	TRUE	reported	oXmAl2
599	rs8109503	A	T	0.0919	-0.2029	0.04406	4.273e-06	3657	GCST90001413	TRUE	reported	oXmAl2
600	rs6073000	C	T	0.959	-0.3098	0.06272	8.163e-07	3657	GCST90001413	TRUE	reported	oXmAl2
601	rs34989262	T	A	0.0217	0.3835	0.08557	7.618e-06	3657	GCST90001413	TRUE	reported	oXmAl2
602	rs115218594	A	G	0.0421	-0.2776	0.06207	7.956e-06	3657	GCST90001413	TRUE	reported	oXmAl2
603	rs72953104	G	C	0.0643	0.2344	0.05087	4.197e-06	3656	GCST90001414	TRUE	reported	32U8bi
604	rs111237501	C	T	0.003	1.052	0.2261	3.347e-06	3656	GCST90001414	TRUE	reported	32U8bi
605	rs114114265	A	G	0.0647	0.2343	0.05149	5.509e-06	3656	GCST90001414	TRUE	reported	32U8bi
606	rs7615875	C	T	0.1956	0.1425	0.03201	8.848e-06	3656	GCST90001414	TRUE	reported	32U8bi
607	rs76499400	T	G	0.0792	0.2069	0.04589	6.769e-06	3656	GCST90001414	TRUE	reported	32U8bi
608	rs4697616	A	G	0.6779	0.1246	0.02682	3.534e-06	3656	GCST90001414	TRUE	reported	32U8bi
609	rs76225955	C	T	0.0909	-0.1924	0.0432	8.655e-06	3656	GCST90001414	TRUE	reported	32U8bi
610	rs35859699	A	G	0.0181	0.4262	0.09456	6.766e-06	3656	GCST90001414	TRUE	reported	32U8bi
611	rs17044633	G	A	0.0286	0.3458	0.07605	5.624e-06	3656	GCST90001414	TRUE	reported	32U8bi
612	rs74356874	A	G	0.0066	0.6821	0.1488	4.736e-06	3656	GCST90001414	TRUE	reported	32U8bi
613	rs145638783	A	G	0.0033	-0.9851	0.2144	4.469e-06	3656	GCST90001414	TRUE	reported	32U8bi
614	rs112898282	C	T	0.0152	0.4601	0.1017	6.278e-06	3656	GCST90001414	TRUE	reported	32U8bi
615	rs75453701	G	A	0.0464	0.2658	0.05994	9.473e-06	3656	GCST90001414	TRUE	reported	32U8bi
616	rs7982713	G	A	0.2157	-0.1482	0.03033	1.068e-06	3656	GCST90001414	TRUE	reported	32U8bi
617	rs191543445	G	A	0.031	0.3337	0.07236	4.143e-06	3656	GCST90001414	TRUE	reported	32U8bi
618	rs496760	A	G	0.6422	0.1331	0.02656	5.691e-07	3656	GCST90001414	TRUE	reported	32U8bi
619	rs421516	A	C	0.9583	-0.2921	0.06361	4.545e-06	3656	GCST90001414	TRUE	reported	32U8bi
620	rs72977632	A	T	0.0643	-0.2323	0.05115	5.753e-06	3656	GCST90001414	TRUE	reported	32U8bi
621	rs451367	C	T	0.7674	-0.146	0.0296	8.518e-07	3656	GCST90001414	TRUE	reported	32U8bi
622	rs75766272	T	C	0.0201	0.483	0.08768	3.86e-08	3657	GCST90001415	TRUE	reported	BZgewy
623	rs11184230	T	C	0.1095	-0.1946	0.03983	1.083e-06	3657	GCST90001415	TRUE	reported	BZgewy
624	rs7412746	T	C	0.5153	0.1263	0.02588	1.112e-06	3657	GCST90001415	TRUE	reported	BZgewy
625	rs12465275	C	T	0.009	-0.6051	0.136	8.842e-06	3657	GCST90001415	TRUE	reported	BZgewy
626	rs45608038	G	A	0.0421	-0.2927	0.06326	3.855e-06	3657	GCST90001415	TRUE	reported	BZgewy
627	rs56335940	A	G	0.1326	-0.1728	0.03773	4.839e-06	3657	GCST90001415	TRUE	reported	BZgewy
628	rs35698683	G	A	0.0447	0.2735	0.06003	5.364e-06	3657	GCST90001415	TRUE	reported	BZgewy
629	rs1972883	A	G	0.7849	-0.1408	0.03125	6.889e-06	3657	GCST90001415	TRUE	reported	BZgewy
630	rs6910508	A	G	0.4199	0.1159	0.0255	5.712e-06	3657	GCST90001415	TRUE	reported	BZgewy
631	rs533239981	C	G	0.0387	0.3029	0.06589	4.428e-06	3657	GCST90001415	TRUE	reported	BZgewy
632	rs2450220	T	C	0.816	-0.1439	0.03231	8.692e-06	3657	GCST90001415	TRUE	reported	BZgewy
633	rs140191306	T	C	0.0179	0.4404	0.09513	3.804e-06	3657	GCST90001415	TRUE	reported	BZgewy
634	rs7870388	G	C	0.7737	-0.142	0.03034	2.973e-06	3657	GCST90001415	TRUE	reported	BZgewy
635	rs145123647	T	C	0.003	1.016	0.2269	7.679e-06	3657	GCST90001415	TRUE	reported	BZgewy
636	rs182854545	T	C	0.0018	1.363	0.3003	5.846e-06	3657	GCST90001415	TRUE	reported	BZgewy
637	rs116844769	A	G	0.0662	-0.2773	0.0514	7.297e-08	3657	GCST90001415	TRUE	reported	BZgewy
638	rs2159343	G	A	0.6266	-0.1247	0.02639	2.372e-06	3657	GCST90001415	TRUE	reported	BZgewy
639	rs73426855	C	T	0.1471	-0.1632	0.03539	4.139e-06	3657	GCST90001415	TRUE	reported	BZgewy
640	rs78958229	T	C	0.044	0.2723	0.06041	6.743e-06	3657	GCST90001415	TRUE	reported	BZgewy
641	rs58706313	T	C	0.0343	-0.3021	0.06737	7.531e-06	3657	GCST90001415	TRUE	reported	BZgewy
642	rs71615254	C	A	0.0406	-0.2989	0.06147	1.211e-06	3656	GCST90001416	TRUE	reported	aA7Mrs
643	rs141108367	A	G	0.0012	1.503	0.3297	5.305e-06	3656	GCST90001416	TRUE	reported	aA7Mrs
644	rs115150472	T	C	0.0004	2.619	0.5765	5.731e-06	3656	GCST90001416	TRUE	reported	aA7Mrs
645	rs17056318	C	T	0.081	-0.2103	0.04553	3.986e-06	3656	GCST90001416	TRUE	reported	aA7Mrs
646	rs9354413	C	T	0.2964	0.138	0.02729	4.421e-07	3656	GCST90001416	TRUE	reported	aA7Mrs
647	rs12197153	A	G	0.0007	2.118	0.4501	2.631e-06	3656	GCST90001416	TRUE	reported	aA7Mrs
648	rs143397127	C	T	0.0157	-0.4464	0.09885	6.51e-06	3656	GCST90001416	TRUE	reported	aA7Mrs
649	rs35607968	T	C	0.1536	0.1555	0.03404	5.055e-06	3656	GCST90001416	TRUE	reported	aA7Mrs
650	rs34910780	T	A	0.048	-0.2677	0.05716	2.942e-06	3656	GCST90001416	TRUE	reported	aA7Mrs
651	rs190448231	G	T	0.028	0.3363	0.07548	8.649e-06	3656	GCST90001416	TRUE	reported	aA7Mrs
652	rs150663332	T	C	0.084	-0.2005	0.04387	5.026e-06	3656	GCST90001416	TRUE	reported	aA7Mrs
653	rs117190494	A	G	0.022	0.4148	0.08139	3.642e-07	3656	GCST90001416	TRUE	reported	aA7Mrs
654	rs2395904	G	T	0.2657	-0.1335	0.0275	1.26e-06	3656	GCST90001416	TRUE	reported	aA7Mrs
655	rs701839	G	A	0.7124	0.1269	0.02791	5.631e-06	3656	GCST90001416	TRUE	reported	aA7Mrs
656	rs189761842	T	C	0.0055	0.7675	0.1702	6.724e-06	3656	GCST90001416	TRUE	reported	aA7Mrs
657	rs12799241	A	G	0.2619	0.132	0.02794	2.391e-06	3656	GCST90001416	TRUE	reported	aA7Mrs
658	rs34771848	T	C	0.023	-0.3693	0.08033	4.436e-06	3656	GCST90001416	TRUE	reported	aA7Mrs
659	rs75474045	A	G	0.0126	0.4915	0.1086	6.249e-06	3656	GCST90001416	TRUE	reported	aA7Mrs
660	rs76578043	A	G	0.0298	0.3166	0.0697	5.739e-06	3656	GCST90001416	TRUE	reported	aA7Mrs
661	rs3811215	T	G	0.3032	-0.1264	0.02685	2.598e-06	3656	GCST90001416	TRUE	reported	aA7Mrs
662	rs143176410	C	G	0.001	1.816	0.404	7.182e-06	3656	GCST90001416	TRUE	reported	aA7Mrs
663	rs77983244	A	G	0.0325	-0.3049	0.06682	5.229e-06	3656	GCST90001416	TRUE	reported	aA7Mrs
664	rs62067029	T	A	0.4148	-0.1593	0.02856	2.612e-08	3656	GCST90001416	TRUE	reported	aA7Mrs
665	rs73426855	C	T	0.1469	-0.1616	0.03458	3.097e-06	3656	GCST90001416	TRUE	reported	aA7Mrs
666	rs34764986	C	T	0.0699	-0.2158	0.04786	6.696e-06	3656	GCST90001416	TRUE	reported	aA7Mrs
667	rs75766272	T	C	0.0201	-0.4865	0.08656	2.049e-08	3657	GCST90001417	TRUE	reported	ocq7nI
668	rs145208372	A	G	0.0097	-0.56	0.1234	5.91e-06	3657	GCST90001417	TRUE	reported	ocq7nI
669	rs4658141	C	T	0.3805	-0.1269	0.02592	1.009e-06	3657	GCST90001417	TRUE	reported	ocq7nI
670	rs7412746	T	C	0.5153	-0.1301	0.02547	3.411e-07	3657	GCST90001417	TRUE	reported	ocq7nI
671	rs72758947	G	A	0.0641	-0.2365	0.05101	3.674e-06	3657	GCST90001417	TRUE	reported	ocq7nI
672	rs45608038	G	A	0.0421	0.3527	0.0624	1.71e-08	3657	GCST90001417	TRUE	reported	ocq7nI
673	rs72844588	A	G	0.0913	0.2066	0.04322	1.826e-06	3657	GCST90001417	TRUE	reported	ocq7nI
674	rs72944931	G	A	0.0138	0.4657	0.1052	9.918e-06	3657	GCST90001417	TRUE	reported	ocq7nI
675	rs62233948	T	C	0.006	-0.737	0.1643	7.481e-06	3657	GCST90001417	TRUE	reported	ocq7nI
676	rs55710170	A	G	0.1181	-0.1708	0.03788	6.706e-06	3657	GCST90001417	TRUE	reported	ocq7nI
677	rs145442262	A	G	0.0906	-0.2083	0.04276	1.15e-06	3657	GCST90001417	TRUE	reported	ocq7nI
678	rs35698683	G	A	0.0447	-0.293	0.05931	8.175e-07	3657	GCST90001417	TRUE	reported	ocq7nI
679	rs115405874	G	A	0.0037	0.9325	0.2017	3.925e-06	3657	GCST90001417	TRUE	reported	ocq7nI
680	rs2119002	C	T	0.1228	0.1708	0.03801	7.187e-06	3657	GCST90001417	TRUE	reported	ocq7nI
681	rs681014	C	T	0.9966	0.9614	0.207	3.523e-06	3657	GCST90001417	TRUE	reported	ocq7nI
682	rs148702078	C	G	0.0034	0.9264	0.2067	7.599e-06	3657	GCST90001417	TRUE	reported	ocq7nI
683	rs9492229	C	T	0.9556	0.2715	0.06115	9.277e-06	3657	GCST90001417	TRUE	reported	ocq7nI
684	rs62459310	C	G	0.022	0.3676	0.08119	6.152e-06	3657	GCST90001417	TRUE	reported	ocq7nI
685	rs10505439	T	C	0.0941	-0.1852	0.04175	9.381e-06	3657	GCST90001417	TRUE	reported	ocq7nI
686	rs10840262	C	G	0.589	0.1187	0.02583	4.457e-06	3657	GCST90001417	TRUE	reported	ocq7nI
687	rs10743163	A	G	0.4035	-0.1205	0.02541	2.207e-06	3657	GCST90001417	TRUE	reported	ocq7nI
688	rs112294465	A	C	0.0021	1.249	0.2784	7.441e-06	3657	GCST90001417	TRUE	reported	ocq7nI
689	rs265612	T	C	0.3411	0.1143	0.02575	9.296e-06	3657	GCST90001417	TRUE	reported	ocq7nI
690	rs76477280	G	A	0.0206	0.4892	0.08811	3.028e-08	3657	GCST90001417	TRUE	reported	ocq7nI
691	rs60565424	G	C	0.1094	0.1888	0.04047	3.204e-06	3657	GCST90001417	TRUE	reported	ocq7nI
692	rs2812212	G	A	0.3634	-0.1194	0.02602	4.595e-06	3657	GCST90001417	TRUE	reported	ocq7nI
693	rs687251	A	G	0.4624	0.1114	0.02481	7.315e-06	3657	GCST90001417	TRUE	reported	ocq7nI
694	rs9536690	C	T	0.8213	-0.1575	0.03309	2.015e-06	3657	GCST90001417	TRUE	reported	ocq7nI
695	rs116844769	A	G	0.0662	0.2482	0.05078	1.064e-06	3657	GCST90001417	TRUE	reported	ocq7nI
696	rs77762131	C	G	0.045	0.2675	0.05828	4.599e-06	3657	GCST90001417	TRUE	reported	ocq7nI
697	rs117004076	G	A	0.0146	0.4553	0.1022	8.561e-06	3657	GCST90001417	TRUE	reported	ocq7nI
698	rs7221794	A	G	0.1574	-0.1563	0.03395	4.299e-06	3657	GCST90001417	TRUE	reported	ocq7nI
699	rs75766272	T	C	0.0201	-0.4055	0.08609	2.57e-06	3656	GCST90001418	TRUE	reported	ujVIXn
700	rs16867231	A	G	0.0108	0.5129	0.1154	8.98e-06	3656	GCST90001418	TRUE	reported	ujVIXn
701	rs79207264	A	G	0.1184	0.1752	0.0393	8.466e-06	3656	GCST90001418	TRUE	reported	ujVIXn
702	rs7640784	A	C	0.4714	-0.1111	0.02476	7.479e-06	3656	GCST90001418	TRUE	reported	ujVIXn
703	rs149085540	T	C	0.0167	-0.4318	0.09574	6.668e-06	3656	GCST90001418	TRUE	reported	ujVIXn
704	rs35057381	C	T	0.2211	0.1344	0.02969	6.177e-06	3656	GCST90001418	TRUE	reported	ujVIXn
705	rs10942726	G	A	0.3155	0.1188	0.02672	8.925e-06	3656	GCST90001418	TRUE	reported	ujVIXn
706	rs17708396	A	C	0.0005	2.539	0.5201	1.095e-06	3656	GCST90001418	TRUE	reported	ujVIXn
707	rs56033406	T	C	0.0349	0.312	0.06692	3.229e-06	3656	GCST90001418	TRUE	reported	ujVIXn
708	rs4076316	A	T	0.3005	-0.1404	0.02729	2.838e-07	3656	GCST90001418	TRUE	reported	ujVIXn
709	rs144625305	T	C	0.0086	0.6162	0.1357	5.748e-06	3656	GCST90001418	TRUE	reported	ujVIXn
710	rs118092259	G	T	0.0414	-0.2901	0.06345	4.979e-06	3656	GCST90001418	TRUE	reported	ujVIXn
711	rs184496770	T	C	0.0021	1.162	0.2608	8.561e-06	3656	GCST90001418	TRUE	reported	ujVIXn
712	rs10759006	C	T	0.6198	0.1133	0.02556	9.507e-06	3656	GCST90001418	TRUE	reported	ujVIXn
713	rs10762541	T	C	0.772	0.1488	0.02978	6.087e-07	3656	GCST90001418	TRUE	reported	ujVIXn
714	rs138329462	A	G	0.0174	-0.4374	0.09365	3.108e-06	3656	GCST90001418	TRUE	reported	ujVIXn
715	rs557577736	G	A	0.001	1.818	0.3878	2.869e-06	3656	GCST90001418	TRUE	reported	ujVIXn
716	rs73192651	T	C	0.02	0.4411	0.08893	7.382e-07	3656	GCST90001418	TRUE	reported	ujVIXn
717	rs76552872	T	G	0.042	0.283	0.06219	5.541e-06	3656	GCST90001418	TRUE	reported	ujVIXn
718	rs12874404	G	A	0.3256	0.1691	0.02653	2.042e-10	3656	GCST90001418	TRUE	reported	ujVIXn
719	rs6492117	C	T	0.4685	-0.1268	0.02493	3.851e-07	3656	GCST90001418	TRUE	reported	ujVIXn
720	rs77762131	C	G	0.045	0.2815	0.05774	1.127e-06	3656	GCST90001418	TRUE	reported	ujVIXn
721	rs11653761	T	G	0.592	-0.118	0.0247	1.84e-06	3656	GCST90001418	TRUE	reported	ujVIXn
722	rs145475366	G	C	0.0955	-0.1864	0.04083	5.163e-06	3656	GCST90001418	TRUE	reported	ujVIXn
723	rs11649808	A	G	0.8487	0.1546	0.03472	8.748e-06	3656	GCST90001418	TRUE	reported	ujVIXn
724	rs7254039	A	G	0.0435	-0.2606	0.0585	8.638e-06	3656	GCST90001418	TRUE	reported	ujVIXn
725	rs144295598	A	G	0.0103	0.5664	0.1203	2.599e-06	3656	GCST90001418	TRUE	reported	ujVIXn
726	rs728776	G	A	0.121	-0.1712	0.03808	7.09e-06	3656	GCST90001418	TRUE	reported	ujVIXn
727	rs529500582	A	G	0.0254	-0.4047	0.08262	1.009e-06	3658	GCST90001419	TRUE	reported	Vl9xv0
728	rs187723151	A	G	0.004	-0.9447	0.1934	1.08e-06	3658	GCST90001419	TRUE	reported	Vl9xv0
729	rs112180455	T	C	0.0299	0.3316	0.07326	6.196e-06	3658	GCST90001419	TRUE	reported	Vl9xv0
730	rs58352426	A	G	0.2246	0.1401	0.02947	2.08e-06	3658	GCST90001419	TRUE	reported	Vl9xv0
731	rs75951284	T	C	0.0316	0.3083	0.06752	5.111e-06	3658	GCST90001419	TRUE	reported	Vl9xv0
732	rs74786971	C	G	0.0645	0.2235	0.04952	6.606e-06	3658	GCST90001419	TRUE	reported	Vl9xv0
733	rs316122	C	G	0.0372	0.2993	0.06479	3.971e-06	3658	GCST90001419	TRUE	reported	Vl9xv0
734	rs9477367	C	T	0.9097	-0.1917	0.04273	7.459e-06	3658	GCST90001419	TRUE	reported	Vl9xv0
735	rs9269301	T	C	0.1833	0.2905	0.06351	4.95e-06	3658	GCST90001419	TRUE	reported	Vl9xv0
736	rs9270911	T	C	0.6083	0.1364	0.02871	2.105e-06	3658	GCST90001419	TRUE	reported	Vl9xv0
737	rs111761453	T	G	0.0524	0.2453	0.05506	8.599e-06	3658	GCST90001419	TRUE	reported	Vl9xv0
738	rs75368642	T	C	0.073	0.2118	0.04687	6.419e-06	3658	GCST90001419	TRUE	reported	Vl9xv0
739	rs7875273	C	T	0.3779	0.1137	0.02506	5.83e-06	3658	GCST90001419	TRUE	reported	Vl9xv0
740	rs118084343	G	A	0.0547	-0.2663	0.0544	1.029e-06	3658	GCST90001419	TRUE	reported	Vl9xv0
741	rs3885787	C	A	0.9422	0.2407	0.05303	5.845e-06	3658	GCST90001419	TRUE	reported	Vl9xv0
742	rs4244568	G	T	0.3414	-0.1233	0.02622	2.674e-06	3658	GCST90001419	TRUE	reported	Vl9xv0
743	rs140134875	A	C	0.0011	-1.694	0.3528	1.639e-06	3658	GCST90001419	TRUE	reported	Vl9xv0
744	rs2107459	A	C	0.0853	0.2021	0.04383	4.175e-06	3658	GCST90001419	TRUE	reported	Vl9xv0
745	rs4889373	G	A	0.7989	-0.1372	0.03051	7.064e-06	3658	GCST90001419	TRUE	reported	Vl9xv0
746	rs7265879	G	C	0.0778	-0.2182	0.04616	2.358e-06	3658	GCST90001419	TRUE	reported	Vl9xv0
747	rs57840701	C	A	0.015	0.4562	0.1004	5.65e-06	3658	GCST90001419	TRUE	reported	Vl9xv0
748	rs115156019	T	C	0.0081	-0.6197	0.1242	6.332e-07	3656	GCST90001420	TRUE	reported	ewmTvt
749	rs2792563	A	G	0.5671	-0.108	0.02437	9.599e-06	3656	GCST90001420	TRUE	reported	ewmTvt
750	rs148362575	T	A	0.0008	2.541	0.5292	1.641e-06	3656	GCST90001420	TRUE	reported	ewmTvt
751	rs138158989	A	G	0.0018	-1.339	0.2832	2.331e-06	3656	GCST90001420	TRUE	reported	ewmTvt
752	rs114044800	C	G	0.0086	0.5637	0.1259	7.816e-06	3656	GCST90001420	TRUE	reported	ewmTvt
753	rs66491584	A	G	0.1991	-0.1466	0.02957	7.433e-07	3656	GCST90001420	TRUE	reported	ewmTvt
754	rs141490841	A	G	0.02	0.3828	0.08506	6.985e-06	3656	GCST90001420	TRUE	reported	ewmTvt
755	rs62353585	C	T	0.0227	0.3438	0.07709	8.483e-06	3656	GCST90001420	TRUE	reported	ewmTvt
756	rs3105149	T	A	0.0239	0.3462	0.07754	8.274e-06	3656	GCST90001420	TRUE	reported	ewmTvt
757	rs78678130	A	G	0.1076	-0.1707	0.03819	8.032e-06	3656	GCST90001420	TRUE	reported	ewmTvt
758	rs138058221	T	C	0.0068	-0.6658	0.1449	4.475e-06	3656	GCST90001420	TRUE	reported	ewmTvt
759	rs10815908	T	G	0.0511	0.2526	0.0538	2.758e-06	3656	GCST90001420	TRUE	reported	ewmTvt
760	rs912755	C	G	0.9996	-2.494	0.5255	2.162e-06	3656	GCST90001420	TRUE	reported	ewmTvt
761	rs11605946	A	G	0.1637	0.1457	0.03191	5.159e-06	3656	GCST90001420	TRUE	reported	ewmTvt
762	rs79801395	C	G	0.0799	0.1973	0.04374	6.686e-06	3656	GCST90001420	TRUE	reported	ewmTvt
763	rs147319637	A	G	0.0094	-0.5657	0.1224	3.924e-06	3656	GCST90001420	TRUE	reported	ewmTvt
764	rs478251	C	A	0.1332	0.1689	0.03431	8.855e-07	3656	GCST90001420	TRUE	reported	ewmTvt
765	rs11609248	G	A	0.1916	-0.1355	0.03014	7.113e-06	3656	GCST90001420	TRUE	reported	ewmTvt
766	rs2075365	A	G	0.6518	-0.1142	0.02477	4.148e-06	3656	GCST90001420	TRUE	reported	ewmTvt
767	rs17037450	A	G	0.0264	-0.3311	0.07236	4.905e-06	3656	GCST90001420	TRUE	reported	ewmTvt
768	rs74011406	A	G	0.093	0.1928	0.04113	2.869e-06	3656	GCST90001420	TRUE	reported	ewmTvt
769	rs72834736	C	G	0.0248	0.3465	0.07762	8.305e-06	3656	GCST90001420	TRUE	reported	ewmTvt
770	rs57641238	C	G	0.2252	-0.1546	0.02937	1.48e-07	3657	GCST90001421	TRUE	reported	MNxbT1
771	rs6712095	T	G	0.0246	0.3592	0.07943	6.325e-06	3657	GCST90001421	TRUE	reported	MNxbT1
772	rs36123742	T	A	0.6555	0.1193	0.02587	4.114e-06	3657	GCST90001421	TRUE	reported	MNxbT1
773	rs34625183	T	C	0.1154	-0.1694	0.03789	8.034e-06	3657	GCST90001421	TRUE	reported	MNxbT1
774	rs74786971	C	G	0.0645	0.2348	0.04935	2.031e-06	3657	GCST90001421	TRUE	reported	MNxbT1
775	rs41494	T	A	0.999	1.728	0.3819	6.264e-06	3657	GCST90001421	TRUE	reported	MNxbT1
776	rs55871955	T	C	0.0634	-0.2257	0.04994	6.381e-06	3657	GCST90001421	TRUE	reported	MNxbT1
777	rs116699251	A	G	0.0446	-0.2732	0.05861	3.244e-06	3657	GCST90001421	TRUE	reported	MNxbT1
778	rs9269642	T	G	0.6687	0.1536	0.03226	1.984e-06	3657	GCST90001421	TRUE	reported	MNxbT1
779	rs9271695	G	A	0.7302	0.1591	0.03244	9.799e-07	3657	GCST90001421	TRUE	reported	MNxbT1
780	rs9273241	T	C	0.5975	0.177	0.03455	3.17e-07	3657	GCST90001421	TRUE	reported	MNxbT1
781	rs7773849	G	A	0.0018	1.508	0.2808	8.312e-08	3657	GCST90001421	TRUE	reported	MNxbT1
782	rs117905487	G	T	0.0209	-0.3959	0.08757	6.357e-06	3657	GCST90001421	TRUE	reported	MNxbT1
783	rs38182	T	C	0.1693	-0.1541	0.03305	3.212e-06	3657	GCST90001421	TRUE	reported	MNxbT1
784	rs1527218	T	G	0.0844	-0.2043	0.04471	5.072e-06	3657	GCST90001421	TRUE	reported	MNxbT1
785	rs2102662	A	G	0.7447	0.1274	0.02877	9.775e-06	3657	GCST90001421	TRUE	reported	MNxbT1
786	rs111761453	T	G	0.0524	0.249	0.05482	5.77e-06	3657	GCST90001421	TRUE	reported	MNxbT1
787	rs6586822	C	T	0.6508	-0.1182	0.02568	4.349e-06	3657	GCST90001421	TRUE	reported	MNxbT1
788	rs6482467	G	A	0.3646	-0.1128	0.02546	9.721e-06	3657	GCST90001421	TRUE	reported	MNxbT1
789	rs16936840	T	C	0.102	0.1881	0.04049	3.499e-06	3657	GCST90001421	TRUE	reported	MNxbT1
790	rs2212443	G	T	0.8048	-0.1412	0.03117	6.078e-06	3657	GCST90001421	TRUE	reported	MNxbT1
791	rs12146943	A	G	0.3704	-0.1127	0.02495	6.506e-06	3657	GCST90001421	TRUE	reported	MNxbT1
792	rs77553819	C	G	0.2863	-0.1249	0.0269	3.519e-06	3657	GCST90001421	TRUE	reported	MNxbT1
793	rs71431666	C	G	0.0946	-0.1932	0.04158	3.494e-06	3657	GCST90001421	TRUE	reported	MNxbT1
794	rs252298	A	G	0.5643	0.1091	0.02419	6.61e-06	3657	GCST90001421	TRUE	reported	MNxbT1
795	rs56736306	G	C	0.1719	-0.1465	0.03231	5.916e-06	3657	GCST90001421	TRUE	reported	MNxbT1
796	rs2637364	C	T	0.6221	-0.1164	0.02513	3.753e-06	3657	GCST90001421	TRUE	reported	MNxbT1
797	rs6052993	G	C	0.4371	-0.1123	0.0246	5.171e-06	3657	GCST90001421	TRUE	reported	MNxbT1
798	rs6029245	C	T	0.0358	0.3071	0.06585	3.231e-06	3657	GCST90001421	TRUE	reported	MNxbT1
799	rs6008703	C	G	0.3131	-0.1147	0.02589	9.674e-06	3657	GCST90001421	TRUE	reported	MNxbT1
800	rs4832496	A	G	0.236	0.127	0.02814	6.543e-06	3659	GCST90001422	TRUE	reported	3PGMwD
801	rs75839951	G	T	0.0585	-0.2476	0.05192	1.928e-06	3659	GCST90001422	TRUE	reported	3PGMwD
802	rs141595421	G	T	0.0127	-0.4902	0.11	8.623e-06	3659	GCST90001422	TRUE	reported	3PGMwD
803	rs2215848	A	G	0.0118	0.524	0.1121	3.069e-06	3659	GCST90001422	TRUE	reported	3PGMwD
804	rs62311900	T	C	0.1735	-0.1398	0.03159	9.856e-06	3659	GCST90001422	TRUE	reported	3PGMwD
805	rs182720746	T	C	0.0089	0.6255	0.1314	2.014e-06	3659	GCST90001422	TRUE	reported	3PGMwD
806	rs396692	A	G	0.6682	0.1157	0.02552	6e-06	3659	GCST90001422	TRUE	reported	3PGMwD
807	rs13176237	G	A	0.0696	0.2113	0.04756	9.125e-06	3659	GCST90001422	TRUE	reported	3PGMwD
808	rs2339996	A	G	0.7803	-0.1471	0.0287	3.116e-07	3659	GCST90001422	TRUE	reported	3PGMwD
809	rs72492305	T	C	0.6663	0.2125	0.04192	4.188e-07	3659	GCST90001422	TRUE	reported	3PGMwD
810	rs56284619	T	C	0.1469	0.1557	0.03428	5.72e-06	3659	GCST90001422	TRUE	reported	3PGMwD
811	rs118073973	A	T	0.0402	0.2799	0.06148	5.453e-06	3659	GCST90001422	TRUE	reported	3PGMwD
812	rs72652459	T	C	0.0012	-1.505	0.3389	9.2e-06	3659	GCST90001422	TRUE	reported	3PGMwD
813	rs10988372	C	G	0.2044	0.1351	0.02998	6.77e-06	3659	GCST90001422	TRUE	reported	3PGMwD
814	rs55767134	C	G	0.1838	-0.1463	0.03122	2.902e-06	3659	GCST90001422	TRUE	reported	3PGMwD
815	rs34666228	T	G	0.2346	0.1355	0.02809	1.459e-06	3659	GCST90001422	TRUE	reported	3PGMwD
816	rs55897487	T	C	0.0016	-1.342	0.2897	3.731e-06	3659	GCST90001422	TRUE	reported	3PGMwD
817	rs78301150	A	G	0.0033	-1.069	0.2213	1.421e-06	3659	GCST90001422	TRUE	reported	3PGMwD
818	rs77911577	C	A	0.05	-0.2551	0.05732	8.786e-06	3659	GCST90001422	TRUE	reported	3PGMwD
819	rs28534387	A	G	0.9947	0.7408	0.1663	8.628e-06	3659	GCST90001422	TRUE	reported	3PGMwD
820	rs117308259	C	T	0.0066	-0.8348	0.1494	2.482e-08	3659	GCST90001422	TRUE	reported	3PGMwD
821	rs17099538	C	T	0.0559	-0.2409	0.05156	3.093e-06	3659	GCST90001422	TRUE	reported	3PGMwD
822	rs2113943	G	A	0.2288	0.1278	0.02875	9.104e-06	3659	GCST90001422	TRUE	reported	3PGMwD
823	rs35639639	C	T	0.2062	0.1332	0.0299	8.604e-06	3659	GCST90001422	TRUE	reported	3PGMwD
824	rs16955339	T	G	0.0377	0.293	0.06221	2.568e-06	3659	GCST90001422	TRUE	reported	3PGMwD
825	rs36071180	A	G	0.1596	0.1488	0.03329	8.077e-06	3659	GCST90001422	TRUE	reported	3PGMwD
826	rs6125184	A	G	0.5914	-0.1186	0.02463	1.547e-06	3659	GCST90001422	TRUE	reported	3PGMwD
827	rs62311900	T	C	0.1736	-0.1537	0.03175	1.338e-06	3658	GCST90001423	TRUE	reported	pkyU3j
828	rs182720746	T	C	0.0089	0.6026	0.1323	5.381e-06	3658	GCST90001423	TRUE	reported	pkyU3j
829	rs2339996	A	G	0.7802	-0.1438	0.02887	6.605e-07	3658	GCST90001423	TRUE	reported	pkyU3j
830	rs72492305	T	C	0.6662	0.2112	0.04169	4.254e-07	3658	GCST90001423	TRUE	reported	pkyU3j
831	rs6906886	A	T	0.903	0.1893	0.04063	3.293e-06	3658	GCST90001423	TRUE	reported	pkyU3j
832	rs11203884	T	C	0.1643	-0.1548	0.03269	2.269e-06	3658	GCST90001423	TRUE	reported	pkyU3j
833	rs118073973	A	T	0.0402	0.2899	0.06184	2.873e-06	3658	GCST90001423	TRUE	reported	pkyU3j
834	rs10988372	C	G	0.2045	0.139	0.03012	4.086e-06	3658	GCST90001423	TRUE	reported	pkyU3j
835	rs308820	C	T	0.7571	-0.1305	0.02844	4.631e-06	3658	GCST90001423	TRUE	reported	pkyU3j
836	rs4753472	G	A	0.4571	-0.1078	0.02434	9.82e-06	3658	GCST90001423	TRUE	reported	pkyU3j
837	rs75609575	A	G	0.0349	-0.3072	0.06608	3.451e-06	3658	GCST90001423	TRUE	reported	pkyU3j
838	rs61906277	G	A	0.2347	0.1435	0.02825	3.991e-07	3658	GCST90001423	TRUE	reported	pkyU3j
839	rs117308259	C	T	0.0066	-0.6917	0.1504	4.399e-06	3658	GCST90001423	TRUE	reported	pkyU3j
840	rs16955339	T	G	0.0377	0.3095	0.06249	7.674e-07	3658	GCST90001423	TRUE	reported	pkyU3j
841	rs77510701	A	C	0.0484	-0.2548	0.05651	6.74e-06	3658	GCST90001423	TRUE	reported	pkyU3j
842	rs80339814	C	T	0.0794	-0.2131	0.04766	8.023e-06	3658	GCST90001423	TRUE	reported	pkyU3j
843	rs36071180	A	G	0.1597	0.1498	0.03344	7.699e-06	3658	GCST90001423	TRUE	reported	pkyU3j
844	rs6125184	A	G	0.5914	-0.1099	0.02479	9.596e-06	3658	GCST90001423	TRUE	reported	pkyU3j
845	rs143109147	C	T	0.0004	2.746	0.5892	3.272e-06	3657	GCST90001424	TRUE	reported	Sj2yLO
846	rs16837671	G	T	0.0494	-0.2827	0.05702	7.432e-07	3657	GCST90001424	TRUE	reported	Sj2yLO
847	rs141070091	T	G	0.0081	0.614	0.1364	6.968e-06	3657	GCST90001424	TRUE	reported	Sj2yLO
848	rs76845048	C	A	0.0357	-0.3021	0.06594	4.763e-06	3657	GCST90001424	TRUE	reported	Sj2yLO
849	rs4361609	C	G	0.1131	-0.2101	0.04223	6.783e-07	3657	GCST90001424	TRUE	reported	Sj2yLO
850	rs73078428	A	T	0.1318	-0.1651	0.03606	4.854e-06	3657	GCST90001424	TRUE	reported	Sj2yLO
851	rs13234485	A	T	0.1684	0.1544	0.03241	1.973e-06	3657	GCST90001424	TRUE	reported	Sj2yLO
852	rs34910780	T	A	0.0481	-0.2739	0.05642	1.251e-06	3657	GCST90001424	TRUE	reported	Sj2yLO
853	rs111830700	A	G	0.0377	0.2879	0.06309	5.202e-06	3657	GCST90001424	TRUE	reported	Sj2yLO
854	rs533239981	C	G	0.0387	0.2839	0.06355	8.16e-06	3657	GCST90001424	TRUE	reported	Sj2yLO
855	rs2395904	G	T	0.2657	-0.1285	0.02712	2.243e-06	3657	GCST90001424	TRUE	reported	Sj2yLO
856	rs1977295	A	G	0.5273	0.1101	0.02357	3.114e-06	3657	GCST90001424	TRUE	reported	Sj2yLO
857	rs75319860	C	T	0.0249	0.3546	0.0787	6.841e-06	3657	GCST90001424	TRUE	reported	Sj2yLO
858	rs116906133	G	A	0.0037	-1.032	0.2178	2.224e-06	3657	GCST90001424	TRUE	reported	Sj2yLO
859	rs6492109	T	C	0.3153	-0.1222	0.02577	2.201e-06	3657	GCST90001424	TRUE	reported	Sj2yLO
860	rs12874404	G	A	0.3257	0.1898	0.02599	3.431e-13	3657	GCST90001424	TRUE	reported	Sj2yLO
861	rs4772972	T	C	0.4156	0.117	0.02463	2.115e-06	3657	GCST90001424	TRUE	reported	Sj2yLO
862	rs2402519	C	G	0.1523	0.1596	0.03359	2.104e-06	3657	GCST90001424	TRUE	reported	Sj2yLO
863	rs11657531	T	C	0.4882	-0.1468	0.0236	5.525e-10	3657	GCST90001424	TRUE	reported	Sj2yLO
864	rs12939565	T	A	0.4267	-0.142	0.02747	2.455e-07	3657	GCST90001424	TRUE	reported	Sj2yLO
865	rs75956343	G	A	0.0469	-0.2576	0.05786	8.754e-06	3657	GCST90001424	TRUE	reported	Sj2yLO
866	rs55658072	G	A	0.6218	0.1165	0.02499	3.236e-06	3657	GCST90001424	TRUE	reported	Sj2yLO
867	rs6131010	G	A	0.6172	-0.1212	0.02568	2.471e-06	3657	GCST90001424	TRUE	reported	Sj2yLO
868	rs78196740	C	T	0.0929	0.192	0.04079	2.6e-06	3656	GCST90001425	TRUE	reported	oJkCyd
869	rs970081	A	G	0.6517	-0.1191	0.02482	1.648e-06	3656	GCST90001425	TRUE	reported	oJkCyd
870	rs62160934	A	T	0.2133	0.1297	0.02865	6.131e-06	3656	GCST90001425	TRUE	reported	oJkCyd
871	rs148362575	T	A	0.0008	2.567	0.5384	1.933e-06	3656	GCST90001425	TRUE	reported	oJkCyd
872	rs138158989	A	G	0.0018	-1.324	0.2808	2.498e-06	3656	GCST90001425	TRUE	reported	oJkCyd
873	rs151009998	A	G	0.0379	0.2925	0.06183	2.325e-06	3656	GCST90001425	TRUE	reported	oJkCyd
874	rs66491584	A	G	0.1991	-0.1404	0.02948	1.977e-06	3656	GCST90001425	TRUE	reported	oJkCyd
875	rs116540222	T	C	0.0011	1.619	0.361	7.482e-06	3656	GCST90001425	TRUE	reported	oJkCyd
876	rs79812543	A	G	0.0197	0.3801	0.08244	4.162e-06	3656	GCST90001425	TRUE	reported	oJkCyd
877	rs11938966	A	C	0.0294	0.3028	0.06821	9.293e-06	3656	GCST90001425	TRUE	reported	oJkCyd
878	rs114428590	A	T	0.0059	-0.6902	0.1551	8.886e-06	3656	GCST90001425	TRUE	reported	oJkCyd
879	rs6554754	C	T	0.7503	0.1238	0.0273	5.919e-06	3656	GCST90001425	TRUE	reported	oJkCyd
880	rs79264549	A	C	0.001	1.582	0.3557	8.959e-06	3656	GCST90001425	TRUE	reported	oJkCyd
881	rs139101653	T	C	0.0129	-0.4998	0.1122	8.623e-06	3656	GCST90001425	TRUE	reported	oJkCyd
882	rs187459109	A	G	0.0008	-1.987	0.4026	8.317e-07	3656	GCST90001425	TRUE	reported	oJkCyd
883	rs76624801	C	A	0.0007	-2.09	0.45	3.532e-06	3656	GCST90001425	TRUE	reported	oJkCyd
884	rs78678130	A	G	0.1076	-0.1753	0.03803	4.156e-06	3656	GCST90001425	TRUE	reported	oJkCyd
885	rs148377259	C	T	0.0341	-0.311	0.06449	1.47e-06	3656	GCST90001425	TRUE	reported	oJkCyd
886	rs75346886	T	G	0.0294	0.3296	0.06986	2.482e-06	3656	GCST90001425	TRUE	reported	oJkCyd
887	rs138058221	T	C	0.0068	-0.6459	0.1447	8.258e-06	3656	GCST90001425	TRUE	reported	oJkCyd
888	rs12340211	G	C	0.0518	0.2558	0.05361	1.907e-06	3656	GCST90001425	TRUE	reported	oJkCyd
889	rs113087021	A	T	0.0766	0.1975	0.04432	8.622e-06	3656	GCST90001425	TRUE	reported	oJkCyd
890	rs478251	C	A	0.1332	0.1561	0.03419	5.114e-06	3656	GCST90001425	TRUE	reported	oJkCyd
891	rs6488283	G	A	0.4229	-0.1069	0.02367	6.505e-06	3656	GCST90001425	TRUE	reported	oJkCyd
892	rs11609248	G	A	0.1916	-0.1438	0.02996	1.648e-06	3656	GCST90001425	TRUE	reported	oJkCyd
893	rs7294591	T	C	0.5412	0.1168	0.02391	1.086e-06	3656	GCST90001425	TRUE	reported	oJkCyd
894	rs17037450	A	G	0.0264	-0.3233	0.07216	7.681e-06	3656	GCST90001425	TRUE	reported	oJkCyd
895	rs72686093	T	C	0.0382	0.2941	0.06126	1.641e-06	3656	GCST90001425	TRUE	reported	oJkCyd
896	rs2627305	A	G	0.2986	-0.1167	0.02595	7.149e-06	3656	GCST90001425	TRUE	reported	oJkCyd
897	rs4785074	T	C	0.635	-0.1289	0.02471	1.919e-07	3656	GCST90001425	TRUE	reported	oJkCyd
898	rs8053059	A	T	0.3215	0.1168	0.02545	4.581e-06	3656	GCST90001425	TRUE	reported	oJkCyd
899	rs72834736	C	G	0.0248	0.3562	0.07723	4.116e-06	3656	GCST90001425	TRUE	reported	oJkCyd
900	rs76003838	A	G	0.0361	0.2895	0.06359	5.495e-06	3656	GCST90001425	TRUE	reported	oJkCyd
901	rs76348547	T	G	0.0207	0.3941	0.0823	1.747e-06	3656	GCST90001425	TRUE	reported	oJkCyd
902	rs143785715	T	C	0.0027	1.034	0.2251	4.553e-06	3656	GCST90001426	TRUE	reported	rTCBJU
903	rs500586	T	C	0.7061	-0.1164	0.02625	9.547e-06	3656	GCST90001426	TRUE	reported	rTCBJU
904	rs10922490	C	T	0.0164	0.516	0.1044	8.158e-07	3656	GCST90001426	TRUE	reported	rTCBJU
905	rs72691171	T	A	0.0105	0.556	0.1242	7.799e-06	3656	GCST90001426	TRUE	reported	rTCBJU
906	rs11687597	G	A	0.2069	0.1644	0.03007	4.86e-08	3656	GCST90001426	TRUE	reported	rTCBJU
907	rs7595246	C	T	0.1893	0.1571	0.03041	2.509e-07	3656	GCST90001426	TRUE	reported	rTCBJU
908	rs1867929	A	C	0.1104	0.1691	0.03822	9.93e-06	3656	GCST90001426	TRUE	reported	rTCBJU
909	rs78756830	C	T	0.0194	0.3837	0.08516	6.814e-06	3656	GCST90001426	TRUE	reported	rTCBJU
910	rs71612685	G	A	0.0126	0.5092	0.1088	2.94e-06	3656	GCST90001426	TRUE	reported	rTCBJU
911	rs17029267	T	C	0.03	0.3129	0.06853	5.147e-06	3656	GCST90001426	TRUE	reported	rTCBJU
912	rs114839471	G	A	0.0005	2.925	0.6491	6.807e-06	3656	GCST90001426	TRUE	reported	rTCBJU
913	rs17405603	T	A	0.2842	-0.1275	0.02694	2.279e-06	3656	GCST90001426	TRUE	reported	rTCBJU
914	rs146936090	T	C	0.0008	1.843	0.3841	1.665e-06	3656	GCST90001426	TRUE	reported	rTCBJU
915	rs6972846	T	G	0.3885	-0.1185	0.02475	1.736e-06	3656	GCST90001426	TRUE	reported	rTCBJU
916	rs78027513	T	G	0.0414	0.2746	0.05995	4.776e-06	3656	GCST90001426	TRUE	reported	rTCBJU
917	rs2137277	G	A	0.1882	0.1383	0.03071	6.891e-06	3656	GCST90001426	TRUE	reported	rTCBJU
918	rs7840395	G	A	0.5715	-0.1408	0.02438	8.253e-09	3656	GCST90001426	TRUE	reported	rTCBJU
919	rs34173062	A	G	0.2153	0.1354	0.02947	4.453e-06	3656	GCST90001426	TRUE	reported	rTCBJU
920	rs72816858	C	G	0.0172	0.4384	0.09254	2.241e-06	3656	GCST90001426	TRUE	reported	rTCBJU
921	rs696475	C	G	0.776	-0.138	0.02939	2.762e-06	3656	GCST90001426	TRUE	reported	rTCBJU
922	rs12298227	C	T	0.1013	-0.2055	0.04122	6.512e-07	3656	GCST90001426	TRUE	reported	rTCBJU
923	rs117817783	C	T	0.0685	-0.2214	0.04949	7.906e-06	3656	GCST90001426	TRUE	reported	rTCBJU
924	rs2893321	G	A	0.4623	0.1192	0.02443	1.1e-06	3656	GCST90001426	TRUE	reported	rTCBJU
925	rs9520836	G	A	0.5044	0.1281	0.02404	1.052e-07	3656	GCST90001426	TRUE	reported	rTCBJU
926	rs150861794	T	C	0.2133	0.1538	0.02954	2.035e-07	3656	GCST90001426	TRUE	reported	rTCBJU
927	rs118086652	G	A	0.0213	0.38	0.08281	4.611e-06	3656	GCST90001426	TRUE	reported	rTCBJU
928	rs117227598	G	C	0.0078	0.6384	0.1419	6.998e-06	3656	GCST90001426	TRUE	reported	rTCBJU
929	rs11653761	T	G	0.592	-0.1257	0.02411	1.932e-07	3656	GCST90001426	TRUE	reported	rTCBJU
930	rs145744014	T	C	0.0116	0.4981	0.1104	6.638e-06	3656	GCST90001426	TRUE	reported	rTCBJU
931	rs652344	C	T	0.2946	-0.1194	0.02653	7.052e-06	3656	GCST90001426	TRUE	reported	rTCBJU
932	rs2328245	T	C	0.5678	0.1091	0.02407	6.04e-06	3656	GCST90001426	TRUE	reported	rTCBJU
933	rs134927	T	C	0.0215	0.3766	0.08299	5.862e-06	3656	GCST90001426	TRUE	reported	rTCBJU
934	rs12128328	C	T	0.2113	0.1428	0.0306	3.175e-06	3656	GCST90001427	TRUE	reported	YgrLEQ
935	rs61790670	A	C	0.23	0.1517	0.02904	1.838e-07	3656	GCST90001427	TRUE	reported	YgrLEQ
936	rs116661843	A	G	0.0387	-0.2855	0.06453	9.947e-06	3656	GCST90001427	TRUE	reported	YgrLEQ
937	rs2084194	A	G	0.677	-0.1193	0.02656	7.219e-06	3656	GCST90001427	TRUE	reported	YgrLEQ
938	rs114551034	A	G	0.0509	-0.2723	0.05703	1.867e-06	3656	GCST90001427	TRUE	reported	YgrLEQ
939	rs12624265	G	A	0.2082	0.1358	0.03024	7.369e-06	3656	GCST90001427	TRUE	reported	YgrLEQ
940	rs12992631	T	C	0.2408	-0.1296	0.02879	6.939e-06	3656	GCST90001427	TRUE	reported	YgrLEQ
941	rs6723786	G	A	0.2924	0.1403	0.02729	2.843e-07	3656	GCST90001427	TRUE	reported	YgrLEQ
942	rs75524570	C	T	0.0673	0.2178	0.04807	6.072e-06	3656	GCST90001427	TRUE	reported	YgrLEQ
943	rs4697617	A	G	0.7103	0.1211	0.02714	8.365e-06	3656	GCST90001427	TRUE	reported	YgrLEQ
944	rs7676571	T	C	0.8835	0.1731	0.0383	6.408e-06	3656	GCST90001427	TRUE	reported	YgrLEQ
945	rs143678937	T	G	0.004	-0.9461	0.2068	4.927e-06	3656	GCST90001427	TRUE	reported	YgrLEQ
946	rs72942964	T	C	0.0021	-1.231	0.2689	4.856e-06	3656	GCST90001427	TRUE	reported	YgrLEQ
947	rs145813995	A	G	0.0036	-0.9431	0.2094	6.908e-06	3656	GCST90001427	TRUE	reported	YgrLEQ
948	rs72711540	C	G	0.1325	-0.165	0.03688	7.97e-06	3656	GCST90001427	TRUE	reported	YgrLEQ
949	rs17405603	T	A	0.2842	-0.1322	0.0277	1.886e-06	3656	GCST90001427	TRUE	reported	YgrLEQ
950	rs144625305	T	C	0.0086	0.617	0.1366	6.497e-06	3656	GCST90001427	TRUE	reported	YgrLEQ
951	rs814418	T	C	0.0907	0.204	0.04436	4.401e-06	3656	GCST90001427	TRUE	reported	YgrLEQ
952	rs190799514	C	T	0.0272	0.391	0.07669	3.591e-07	3656	GCST90001427	TRUE	reported	YgrLEQ
953	rs75116337	C	T	0.0208	0.3985	0.08792	5.998e-06	3656	GCST90001427	TRUE	reported	YgrLEQ
954	rs11777835	C	T	0.5715	-0.1246	0.02505	6.834e-07	3656	GCST90001427	TRUE	reported	YgrLEQ
955	rs4756916	C	T	0.5685	-0.1119	0.02508	8.395e-06	3656	GCST90001427	TRUE	reported	YgrLEQ
956	rs17234595	A	G	0.0207	-0.3825	0.08604	9.026e-06	3656	GCST90001427	TRUE	reported	YgrLEQ
957	rs12426629	G	C	0.0989	-0.1952	0.04268	4.952e-06	3656	GCST90001427	TRUE	reported	YgrLEQ
958	rs117817783	C	T	0.0685	-0.2257	0.05035	7.592e-06	3656	GCST90001427	TRUE	reported	YgrLEQ
959	rs12874404	G	A	0.3256	0.1408	0.02668	1.378e-07	3656	GCST90001427	TRUE	reported	YgrLEQ
960	rs726449	T	C	0.4387	0.1235	0.02493	7.68e-07	3656	GCST90001427	TRUE	reported	YgrLEQ
961	rs4474666	A	G	0.5167	0.1116	0.02456	5.634e-06	3656	GCST90001427	TRUE	reported	YgrLEQ
962	rs11653761	T	G	0.592	-0.1169	0.0249	2.78e-06	3656	GCST90001427	TRUE	reported	YgrLEQ
963	rs34157595	C	T	0.3155	-0.1195	0.02696	9.612e-06	3656	GCST90001427	TRUE	reported	YgrLEQ
964	rs7236090	C	T	0.5922	0.1163	0.02497	3.331e-06	3656	GCST90001427	TRUE	reported	YgrLEQ
965	rs77741094	G	C	0.0126	-0.5436	0.1119	1.24e-06	3656	GCST90001427	TRUE	reported	YgrLEQ
966	rs143109147	C	T	0.0004	-2.636	0.5937	9.306e-06	3657	GCST90001428	TRUE	reported	rhv8s2
967	rs112904733	T	G	0.0956	0.1953	0.04221	3.855e-06	3657	GCST90001428	TRUE	reported	rhv8s2
968	rs12118242	T	C	0.0055	-0.7345	0.1635	7.23e-06	3657	GCST90001428	TRUE	reported	rhv8s2
969	rs78655841	A	C	0.0101	-0.5481	0.1224	7.822e-06	3657	GCST90001428	TRUE	reported	rhv8s2
970	rs9424499	C	G	0.0109	-0.5857	0.1138	2.81e-07	3657	GCST90001428	TRUE	reported	rhv8s2
971	rs16832731	A	G	0.1987	0.1484	0.03147	2.486e-06	3657	GCST90001428	TRUE	reported	rhv8s2
972	rs111854570	A	G	0.0388	-0.2872	0.06245	4.407e-06	3657	GCST90001428	TRUE	reported	rhv8s2
973	rs73205209	C	T	0.0334	0.3323	0.07083	2.818e-06	3657	GCST90001428	TRUE	reported	rhv8s2
974	rs138919897	G	A	0.0019	-1.341	0.296	6.057e-06	3657	GCST90001428	TRUE	reported	rhv8s2
975	rs80088375	T	C	0.0247	-0.3593	0.07955	6.502e-06	3657	GCST90001428	TRUE	reported	rhv8s2
976	rs114839471	G	A	0.0005	3.03	0.6695	6.218e-06	3657	GCST90001428	TRUE	reported	rhv8s2
977	rs17405749	T	C	0.2374	-0.1389	0.02884	1.511e-06	3657	GCST90001428	TRUE	reported	rhv8s2
978	rs75273600	A	G	0.0093	0.6398	0.1253	3.465e-07	3657	GCST90001428	TRUE	reported	rhv8s2
979	rs849133	T	C	0.5576	-0.1154	0.02601	9.415e-06	3657	GCST90001428	TRUE	reported	rhv8s2
980	rs146267894	T	C	0.0148	-0.4565	0.1023	8.363e-06	3657	GCST90001428	TRUE	reported	rhv8s2
981	rs117987395	G	T	0.0524	-0.246	0.05509	8.232e-06	3657	GCST90001428	TRUE	reported	rhv8s2
982	rs2397752	T	C	0.248	-0.136	0.02815	1.411e-06	3657	GCST90001428	TRUE	reported	rhv8s2
983	rs10743163	A	G	0.4035	-0.1167	0.02529	4.114e-06	3657	GCST90001428	TRUE	reported	rhv8s2
984	rs80216562	A	G	0.029	-0.3698	0.07231	3.31e-07	3657	GCST90001428	TRUE	reported	rhv8s2
985	rs1846398	C	A	0.7518	-0.1293	0.02904	8.823e-06	3657	GCST90001428	TRUE	reported	rhv8s2
986	rs61946381	C	A	0.0305	0.321	0.07254	9.93e-06	3657	GCST90001428	TRUE	reported	rhv8s2
987	rs4038038	A	G	0.359	0.1177	0.02529	3.362e-06	3657	GCST90001428	TRUE	reported	rhv8s2
988	rs117227598	G	C	0.0078	0.651	0.1451	7.416e-06	3657	GCST90001428	TRUE	reported	rhv8s2
989	rs11548656	G	A	0.1288	-0.1701	0.0366	3.481e-06	3657	GCST90001428	TRUE	reported	rhv8s2
990	rs117541917	C	A	0.0593	-0.2358	0.05299	8.889e-06	3657	GCST90001428	TRUE	reported	rhv8s2
991	rs75659776	T	C	0.0515	0.2621	0.05581	2.737e-06	3657	GCST90001428	TRUE	reported	rhv8s2
992	rs113530462	C	G	0.0038	0.887	0.196	6.221e-06	3657	GCST90001428	TRUE	reported	rhv8s2
993	rs1919856	G	A	0.108	0.1734	0.03817	5.725e-06	3656	GCST90001429	TRUE	reported	zZUaV2
994	rs11682311	C	T	0.3243	-0.1278	0.02599	9.105e-07	3656	GCST90001429	TRUE	reported	zZUaV2
995	rs4907205	C	T	0.1232	-0.1658	0.03741	9.604e-06	3656	GCST90001429	TRUE	reported	zZUaV2
996	rs140380950	C	T	0.0368	-0.3597	0.06402	2.067e-08	3656	GCST90001429	TRUE	reported	zZUaV2
997	rs2686423	G	A	0.9739	0.3352	0.07432	6.668e-06	3656	GCST90001429	TRUE	reported	zZUaV2
998	rs76112278	A	G	0.0194	-0.4243	0.08741	1.259e-06	3656	GCST90001429	TRUE	reported	zZUaV2
999	rs7667070	C	T	0.0361	-0.283	0.06349	8.557e-06	3656	GCST90001429	TRUE	reported	zZUaV2
1000	rs78658073	A	G	0.001	1.792	0.3659	1.011e-06	3656	GCST90001429	TRUE	reported	zZUaV2
1001	rs76660971	A	G	0.2299	-0.1368	0.02874	2.025e-06	3656	GCST90001429	TRUE	reported	zZUaV2
1002	rs80330977	A	G	0.0814	-0.2327	0.04501	2.466e-07	3656	GCST90001429	TRUE	reported	zZUaV2
1003	rs2857599	A	G	0.1722	-0.1653	0.03649	6.074e-06	3656	GCST90001429	TRUE	reported	zZUaV2
1004	rs11185560	A	G	0.9375	-0.2347	0.05014	2.956e-06	3656	GCST90001429	TRUE	reported	zZUaV2
1005	rs117772462	A	T	0.0159	-0.4644	0.09659	1.586e-06	3656	GCST90001429	TRUE	reported	zZUaV2
1006	rs1695681	A	C	0.5309	-0.1213	0.02451	7.759e-07	3656	GCST90001429	TRUE	reported	zZUaV2
1007	rs10103048	C	A	0.7321	0.126	0.02692	2.988e-06	3656	GCST90001429	TRUE	reported	zZUaV2
1008	rs13300113	T	A	0.2789	0.1232	0.02752	7.749e-06	3656	GCST90001429	TRUE	reported	zZUaV2
1009	rs10821937	T	C	0.6458	-0.116	0.02553	5.663e-06	3656	GCST90001429	TRUE	reported	zZUaV2
1010	rs10832409	A	G	0.1722	0.1495	0.03227	3.736e-06	3656	GCST90001429	TRUE	reported	zZUaV2
1011	rs17408660	G	A	0.0129	-0.4731	0.1058	7.925e-06	3656	GCST90001429	TRUE	reported	zZUaV2
1012	rs10877626	G	C	0.4739	0.1102	0.02441	6.485e-06	3656	GCST90001429	TRUE	reported	zZUaV2
1013	rs59879144	A	C	0.0161	-0.4624	0.09688	1.886e-06	3656	GCST90001429	TRUE	reported	zZUaV2
1014	rs11068290	T	C	0.0231	0.3875	0.07937	1.089e-06	3656	GCST90001429	TRUE	reported	zZUaV2
1015	rs3811315	A	T	0.1157	0.1771	0.03756	2.503e-06	3656	GCST90001429	TRUE	reported	zZUaV2
1016	rs75589249	T	C	0.0107	-0.5382	0.1197	7.067e-06	3656	GCST90001429	TRUE	reported	zZUaV2
1017	rs2216762	C	T	0.8141	-0.1525	0.03097	8.884e-07	3656	GCST90001429	TRUE	reported	zZUaV2
1018	rs60521331	A	G	0.5022	0.1158	0.02425	1.863e-06	3656	GCST90001429	TRUE	reported	zZUaV2
1019	rs55708924	G	A	0.0185	-0.3886	0.0872	8.588e-06	3656	GCST90001429	TRUE	reported	zZUaV2
1020	rs143109147	C	T	0.0004	2.959	0.5843	4.277e-07	3656	GCST90001430	TRUE	reported	3rKgL4
1021	rs55877424	A	G	0.1607	0.1449	0.0327	9.689e-06	3656	GCST90001430	TRUE	reported	3rKgL4
1022	rs149290264	T	C	0.007	0.6348	0.1427	8.939e-06	3656	GCST90001430	TRUE	reported	3rKgL4
1023	rs182174914	A	T	0.0004	2.439	0.5502	9.589e-06	3656	GCST90001430	TRUE	reported	3rKgL4
1024	rs28399382	T	C	0.1982	0.1411	0.0308	4.744e-06	3656	GCST90001430	TRUE	reported	3rKgL4
1025	rs10933716	T	C	0.2486	-0.1262	0.02775	5.618e-06	3656	GCST90001430	TRUE	reported	3rKgL4
1026	rs28654727	A	C	0.2433	0.1272	0.02842	7.894e-06	3656	GCST90001430	TRUE	reported	3rKgL4
1027	rs6831487	G	T	0.4702	0.1165	0.02467	2.423e-06	3656	GCST90001430	TRUE	reported	3rKgL4
1028	rs1510971	A	T	0.0826	-0.2012	0.04413	5.292e-06	3656	GCST90001430	TRUE	reported	3rKgL4
1029	rs17056318	C	T	0.081	-0.2058	0.04503	5.033e-06	3656	GCST90001430	TRUE	reported	3rKgL4
1030	rs12516105	C	T	0.1737	0.1502	0.03243	3.753e-06	3656	GCST90001430	TRUE	reported	3rKgL4
1031	rs4361609	C	G	0.1131	-0.1912	0.04275	7.925e-06	3656	GCST90001430	TRUE	reported	3rKgL4
1032	rs77002651	T	C	0.0066	-0.6654	0.1501	9.618e-06	3656	GCST90001430	TRUE	reported	3rKgL4
1033	rs9459562	C	G	0.4346	0.1106	0.0246	7.116e-06	3656	GCST90001430	TRUE	reported	3rKgL4
1034	rs34910780	T	A	0.048	-0.2544	0.05663	7.261e-06	3656	GCST90001430	TRUE	reported	3rKgL4
1035	rs111830700	A	G	0.0377	0.292	0.0633	4.118e-06	3656	GCST90001430	TRUE	reported	3rKgL4
1036	rs62474511	T	A	0.0927	0.2018	0.04179	1.417e-06	3656	GCST90001430	TRUE	reported	3rKgL4
1037	rs4716961	C	T	0.0265	-0.3385	0.07465	5.969e-06	3656	GCST90001430	TRUE	reported	3rKgL4
1038	rs60953943	A	G	0.0204	-0.4228	0.08863	1.913e-06	3656	GCST90001430	TRUE	reported	3rKgL4
1039	rs533239981	C	G	0.0387	0.3011	0.06365	2.322e-06	3656	GCST90001430	TRUE	reported	3rKgL4
1040	rs7840067	C	T	0.1978	-0.1537	0.03026	3.957e-07	3656	GCST90001430	TRUE	reported	3rKgL4
1041	rs76400856	C	A	0.0639	0.2233	0.0485	4.303e-06	3656	GCST90001430	TRUE	reported	3rKgL4
1042	rs74151247	A	C	0.0302	0.348	0.07127	1.092e-06	3656	GCST90001430	TRUE	reported	3rKgL4
1043	rs11068290	T	C	0.0231	0.3672	0.07968	4.208e-06	3656	GCST90001430	TRUE	reported	3rKgL4
1044	rs75319860	C	T	0.0249	0.3651	0.07896	3.912e-06	3656	GCST90001430	TRUE	reported	3rKgL4
1045	rs75474045	A	G	0.0126	0.503	0.1077	3.125e-06	3656	GCST90001430	TRUE	reported	3rKgL4
1046	rs139695291	G	A	0.0011	1.581	0.3506	6.69e-06	3656	GCST90001430	TRUE	reported	3rKgL4
1047	rs12874404	G	A	0.3256	0.1366	0.02617	1.896e-07	3656	GCST90001430	TRUE	reported	3rKgL4
1048	rs4512966	C	T	0.5098	0.1078	0.02431	9.479e-06	3656	GCST90001430	TRUE	reported	3rKgL4
1049	rs116844769	A	G	0.0662	-0.2347	0.04969	2.401e-06	3656	GCST90001430	TRUE	reported	3rKgL4
1050	rs143176410	C	G	0.001	1.799	0.3995	6.917e-06	3656	GCST90001430	TRUE	reported	3rKgL4
1051	rs16974449	A	C	0.4851	0.1233	0.02445	4.779e-07	3656	GCST90001430	TRUE	reported	3rKgL4
1052	rs11657531	T	C	0.4884	-0.1167	0.0237	8.839e-07	3656	GCST90001430	TRUE	reported	3rKgL4
1053	rs60521331	A	G	0.5022	0.1214	0.02433	6.261e-07	3656	GCST90001430	TRUE	reported	3rKgL4
1054	rs2291516	A	G	0.0793	0.1953	0.04406	9.57e-06	3656	GCST90001430	TRUE	reported	3rKgL4
1055	rs655580	A	G	0.4571	0.1258	0.02423	2.189e-07	3656	GCST90001430	TRUE	reported	3rKgL4
1056	rs6131010	G	A	0.6172	-0.1184	0.02588	4.947e-06	3656	GCST90001430	TRUE	reported	3rKgL4
1057	rs55708924	G	A	0.0185	-0.4222	0.08736	1.398e-06	3656	GCST90001430	TRUE	reported	3rKgL4
1058	rs143518319	A	C	0.015	-0.4492	0.09996	7.212e-06	3656	GCST90001430	TRUE	reported	3rKgL4
1059	rs142838362	T	C	0.0577	0.2463	0.05243	2.721e-06	3656	GCST90001430	TRUE	reported	3rKgL4
1060	rs35088452	A	C	0.7471	-0.1352	0.02849	2.159e-06	3656	GCST90001431	TRUE	reported	uaMNss
1061	rs79011265	C	G	0.0799	-0.2066	0.04588	6.948e-06	3656	GCST90001431	TRUE	reported	uaMNss
1062	rs149701635	G	C	0.0263	-0.3548	0.07767	5.081e-06	3656	GCST90001431	TRUE	reported	uaMNss
1063	rs6895553	C	T	0.0946	-0.199	0.04272	3.304e-06	3656	GCST90001431	TRUE	reported	uaMNss
1064	rs78009119	G	T	0.0137	-0.5085	0.1078	2.499e-06	3656	GCST90001431	TRUE	reported	uaMNss
1065	rs77055472	A	T	0.0495	-0.2682	0.05762	3.36e-06	3656	GCST90001431	TRUE	reported	uaMNss
1066	rs12197754	C	T	0.2014	-0.1427	0.03115	4.75e-06	3656	GCST90001431	TRUE	reported	uaMNss
1067	rs144625305	T	C	0.0086	0.6141	0.1364	6.898e-06	3656	GCST90001431	TRUE	reported	uaMNss
1068	rs12763172	C	T	0.7213	0.1272	0.02784	5.052e-06	3656	GCST90001431	TRUE	reported	uaMNss
1069	rs12146653	C	T	0.0964	0.1892	0.04126	4.663e-06	3656	GCST90001431	TRUE	reported	uaMNss
1070	rs10492302	A	G	0.2656	-0.1237	0.02784	9.065e-06	3656	GCST90001431	TRUE	reported	uaMNss
1071	rs3730631	C	T	0.1288	-0.1789	0.03729	1.664e-06	3656	GCST90001431	TRUE	reported	uaMNss
1072	rs12829274	G	A	0.0618	-0.2515	0.05194	1.34e-06	3656	GCST90001431	TRUE	reported	uaMNss
1073	rs2003291	T	C	0.1413	-0.1589	0.0357	8.766e-06	3656	GCST90001431	TRUE	reported	uaMNss
1074	rs112782756	G	A	0.0003	3.09	0.683	6.251e-06	3656	GCST90001431	TRUE	reported	uaMNss
1075	rs12874404	G	A	0.3256	0.1714	0.02663	1.385e-10	3656	GCST90001431	TRUE	reported	uaMNss
1076	rs9514850	C	G	0.4018	0.1238	0.02526	9.933e-07	3656	GCST90001431	TRUE	reported	uaMNss
1077	rs149731447	T	C	0.0036	-0.9621	0.2156	8.357e-06	3656	GCST90001431	TRUE	reported	uaMNss
1078	rs72706301	A	G	0.0179	0.448	0.09406	1.983e-06	3656	GCST90001431	TRUE	reported	uaMNss
1079	rs77762131	C	G	0.045	0.3532	0.058	1.247e-09	3656	GCST90001431	TRUE	reported	uaMNss
1080	rs10444793	A	G	0.0181	-0.4323	0.09225	2.886e-06	3656	GCST90001431	TRUE	reported	uaMNss
1081	rs28594458	G	C	0.4918	-0.1135	0.02418	2.766e-06	3656	GCST90001431	TRUE	reported	uaMNss
1082	rs62235484	A	G	0.0175	0.4662	0.09386	7.136e-07	3656	GCST90001431	TRUE	reported	uaMNss
1083	rs78007261	T	C	0.0379	-0.3003	0.06556	4.809e-06	3656	GCST90001431	TRUE	reported	uaMNss
1084	rs75766272	T	C	0.0201	-0.3961	0.08527	3.519e-06	3656	GCST90001432	TRUE	reported	mqhOvk
1085	rs56326639	G	A	0.1761	0.1461	0.0323	6.3e-06	3656	GCST90001432	TRUE	reported	mqhOvk
1086	rs6557137	T	C	0.1838	-0.1494	0.03221	3.62e-06	3656	GCST90001432	TRUE	reported	mqhOvk
1087	rs144625305	T	C	0.0086	0.5993	0.1343	8.3e-06	3656	GCST90001432	TRUE	reported	mqhOvk
1088	rs2956955	C	T	0.9661	-0.3254	0.06746	1.471e-06	3656	GCST90001432	TRUE	reported	mqhOvk
1089	rs141247883	G	A	0.0319	-0.3185	0.06842	3.345e-06	3656	GCST90001432	TRUE	reported	mqhOvk
1090	rs11794578	G	T	0.4521	0.1189	0.02437	1.121e-06	3656	GCST90001432	TRUE	reported	mqhOvk
1091	rs35470800	G	C	0.1145	0.1722	0.03779	5.353e-06	3656	GCST90001432	TRUE	reported	mqhOvk
1092	rs10119513	A	G	0.9784	0.3622	0.08185	9.912e-06	3656	GCST90001432	TRUE	reported	mqhOvk
1093	rs57757402	G	A	0.1435	-0.1601	0.03523	5.678e-06	3656	GCST90001432	TRUE	reported	mqhOvk
1094	rs10840410	C	T	0.3087	-0.1182	0.02642	7.882e-06	3656	GCST90001432	TRUE	reported	mqhOvk
1095	rs10894530	A	C	0.1296	-0.1638	0.03684	9.004e-06	3656	GCST90001432	TRUE	reported	mqhOvk
1096	rs143553941	C	G	0.013	0.501	0.107	2.958e-06	3656	GCST90001432	TRUE	reported	mqhOvk
1097	rs12829274	G	A	0.0618	-0.2536	0.0511	7.306e-07	3656	GCST90001432	TRUE	reported	mqhOvk
1098	rs557577736	G	A	0.001	1.799	0.3838	2.857e-06	3656	GCST90001432	TRUE	reported	mqhOvk
1099	rs73192651	T	C	0.02	0.5455	0.08807	6.536e-10	3656	GCST90001432	TRUE	reported	mqhOvk
1100	rs17073356	C	T	0.0286	0.3433	0.07484	4.644e-06	3656	GCST90001432	TRUE	reported	mqhOvk
1101	rs2812212	G	A	0.3634	-0.1195	0.02575	3.583e-06	3656	GCST90001432	TRUE	reported	mqhOvk
1102	rs6492109	T	C	0.3152	-0.1183	0.02598	5.446e-06	3656	GCST90001432	TRUE	reported	mqhOvk
1103	rs12874404	G	A	0.3256	0.1827	0.02625	4.023e-12	3656	GCST90001432	TRUE	reported	mqhOvk
1104	rs8014978	C	T	0.5737	-0.1203	0.02463	1.082e-06	3656	GCST90001432	TRUE	reported	mqhOvk
1105	rs77762131	C	G	0.045	0.3287	0.05701	8.749e-09	3656	GCST90001432	TRUE	reported	mqhOvk
1106	rs112135308	G	C	0.0174	0.416	0.08833	2.571e-06	3656	GCST90001432	TRUE	reported	mqhOvk
1107	rs11657759	C	A	0.4903	-0.1271	0.02394	1.161e-07	3656	GCST90001432	TRUE	reported	mqhOvk
1108	rs7254039	A	G	0.0435	-0.2695	0.05778	3.208e-06	3656	GCST90001432	TRUE	reported	mqhOvk
1109	rs76762356	G	A	0.0228	-0.3702	0.08274	7.917e-06	3656	GCST90001432	TRUE	reported	mqhOvk
1110	rs6032660	A	G	0.6359	-0.1525	0.02629	7.198e-09	3656	GCST90001432	TRUE	reported	mqhOvk
1111	rs56287761	G	T	0.2492	-0.1275	0.02874	9.349e-06	3656	GCST90001432	TRUE	reported	mqhOvk
1112	rs147920629	A	G	0.0749	0.2197	0.04687	2.874e-06	3656	GCST90001432	TRUE	reported	mqhOvk
1113	rs55712190	T	C	0.074	0.2264	0.04694	1.467e-06	3656	GCST90001432	TRUE	reported	mqhOvk
1114	rs185621536	T	C	0.0312	-0.3248	0.07016	3.8e-06	3656	GCST90001433	TRUE	reported	X7vsog
1115	rs113442137	A	G	0.0472	-0.2734	0.0574	1.973e-06	3656	GCST90001433	TRUE	reported	X7vsog
1116	rs2789568	C	T	0.0706	-0.2462	0.04816	3.329e-07	3656	GCST90001433	TRUE	reported	X7vsog
1117	rs7606024	A	T	0.7882	-0.1469	0.03041	1.425e-06	3656	GCST90001433	TRUE	reported	X7vsog
1118	rs35574803	C	T	0.0562	-0.3044	0.05397	1.831e-08	3656	GCST90001433	TRUE	reported	X7vsog
1119	rs78756830	C	T	0.0194	0.4221	0.08746	1.453e-06	3656	GCST90001433	TRUE	reported	X7vsog
1120	rs12654363	T	C	0.9301	-0.2241	0.04812	3.314e-06	3656	GCST90001433	TRUE	reported	X7vsog
1121	rs191610741	T	C	0.0257	-0.3731	0.08152	4.873e-06	3656	GCST90001433	TRUE	reported	X7vsog
1122	rs807894	G	T	0.5868	0.114	0.02536	7.132e-06	3656	GCST90001433	TRUE	reported	X7vsog
1123	rs1978170	G	A	0.6033	-0.113	0.02548	9.388e-06	3656	GCST90001433	TRUE	reported	X7vsog
1124	rs78763642	A	G	0.0279	-0.3442	0.07449	3.968e-06	3656	GCST90001433	TRUE	reported	X7vsog
1125	rs2250246	G	A	0.5341	0.1325	0.02454	7.133e-08	3656	GCST90001433	TRUE	reported	X7vsog
1126	rs77114347	T	A	0.0543	-0.239	0.05358	8.416e-06	3656	GCST90001433	TRUE	reported	X7vsog
1127	rs4941188	A	G	0.6726	-0.1285	0.02642	1.204e-06	3656	GCST90001433	TRUE	reported	X7vsog
1128	rs111407982	T	C	0.1551	-0.1612	0.03377	1.875e-06	3656	GCST90001433	TRUE	reported	X7vsog
1129	rs7260348	C	T	0.0722	-0.2227	0.04722	2.498e-06	3656	GCST90001433	TRUE	reported	X7vsog
1130	rs6073990	T	C	0.3129	0.1294	0.0279	3.673e-06	3656	GCST90001433	TRUE	reported	X7vsog
1131	rs4810485	G	T	0.6313	0.317	0.02622	4.98e-33	3656	GCST90001433	TRUE	reported	X7vsog
1132	rs12481282	C	G	0.3307	-0.1321	0.02695	1e-06	3656	GCST90001433	TRUE	reported	X7vsog
1133	rs6074042	C	G	0.2697	-0.1919	0.02876	2.874e-11	3656	GCST90001433	TRUE	reported	X7vsog
1134	rs2425760	A	T	0.2452	-0.1538	0.02885	1.038e-07	3656	GCST90001433	TRUE	reported	X7vsog
1135	rs2425783	C	T	0.708	0.1271	0.02787	5.298e-06	3656	GCST90001433	TRUE	reported	X7vsog
1136	rs77126700	C	T	0.0239	0.3695	0.08021	4.227e-06	3656	GCST90001433	TRUE	reported	X7vsog
1137	rs1519526	C	T	0.1957	0.1674	0.03168	1.341e-07	3656	GCST90001434	TRUE	reported	ThRmPM
1138	rs7595246	C	T	0.1893	0.1684	0.03143	8.919e-08	3656	GCST90001434	TRUE	reported	ThRmPM
1139	rs7640978	T	C	0.1493	0.1649	0.0355	3.535e-06	3656	GCST90001434	TRUE	reported	ThRmPM
1140	rs17029267	T	C	0.03	0.3178	0.07088	7.564e-06	3656	GCST90001434	TRUE	reported	ThRmPM
1141	rs17405603	T	A	0.2842	-0.1343	0.02781	1.442e-06	3656	GCST90001434	TRUE	reported	ThRmPM
1142	rs62382785	A	G	0.2492	0.1313	0.02902	6.227e-06	3656	GCST90001434	TRUE	reported	ThRmPM
1143	rs814418	T	C	0.0907	0.199	0.04491	9.68e-06	3656	GCST90001434	TRUE	reported	ThRmPM
1144	rs190799514	C	T	0.0272	0.3656	0.07711	2.203e-06	3656	GCST90001434	TRUE	reported	ThRmPM
1145	rs7840395	G	A	0.5715	-0.1437	0.02516	1.211e-08	3656	GCST90001434	TRUE	reported	ThRmPM
1146	rs118076634	T	C	0.0025	1.115	0.2283	1.083e-06	3656	GCST90001434	TRUE	reported	ThRmPM
1147	rs139509958	A	G	0.0788	-0.2134	0.04759	7.522e-06	3656	GCST90001434	TRUE	reported	ThRmPM
1148	rs12426629	G	C	0.0989	-0.2182	0.04316	4.524e-07	3656	GCST90001434	TRUE	reported	ThRmPM
1149	rs117817783	C	T	0.0685	-0.252	0.05094	7.863e-07	3656	GCST90001434	TRUE	reported	ThRmPM
1150	rs9520836	G	A	0.5044	0.1567	0.02479	2.912e-10	3656	GCST90001434	TRUE	reported	ThRmPM
1151	rs150861794	T	C	0.2133	0.1663	0.03048	5.264e-08	3656	GCST90001434	TRUE	reported	ThRmPM
1152	rs9520889	C	A	0.6506	0.1275	0.02587	8.645e-07	3656	GCST90001434	TRUE	reported	ThRmPM
1153	rs726449	T	C	0.4387	0.1133	0.02505	6.359e-06	3656	GCST90001434	TRUE	reported	ThRmPM
1154	rs11653761	T	G	0.592	-0.1491	0.02489	2.298e-09	3656	GCST90001434	TRUE	reported	ThRmPM
1155	rs145744014	T	C	0.0116	0.5148	0.1143	6.923e-06	3656	GCST90001434	TRUE	reported	ThRmPM
1156	rs377621503	T	C	0.0049	-0.7635	0.1715	8.803e-06	3656	GCST90001434	TRUE	reported	ThRmPM
1157	rs117231919	T	C	0.1219	0.17	0.03776	6.953e-06	3656	GCST90001434	TRUE	reported	ThRmPM
1158	rs138728953	A	C	0.0319	0.311	0.06986	8.777e-06	3656	GCST90001434	TRUE	reported	ThRmPM
1159	rs141365416	T	C	0.0005	2.328	0.4961	2.794e-06	3657	GCST90001435	TRUE	reported	ogHezk
1160	rs80297308	T	C	0.0015	1.399	0.3121	7.577e-06	3657	GCST90001435	TRUE	reported	ogHezk
1161	rs148362575	T	A	0.0008	2.608	0.5526	2.466e-06	3657	GCST90001435	TRUE	reported	ogHezk
1162	rs116540222	T	C	0.0011	1.756	0.3749	2.922e-06	3657	GCST90001435	TRUE	reported	ogHezk
1163	rs7449190	C	T	0.7401	0.1298	0.028	3.669e-06	3657	GCST90001435	TRUE	reported	ogHezk
1164	rs61294310	G	A	0.0124	0.5223	0.1088	1.653e-06	3657	GCST90001435	TRUE	reported	ogHezk
1165	rs80347884	G	A	0.045	0.2823	0.05844	1.417e-06	3657	GCST90001435	TRUE	reported	ogHezk
1166	rs74326785	C	T	0.0279	0.351	0.07464	2.655e-06	3657	GCST90001435	TRUE	reported	ogHezk
1167	rs62519719	A	G	0.2815	-0.1218	0.02685	5.98e-06	3657	GCST90001435	TRUE	reported	ogHezk
1168	rs3138500	T	C	0.0678	-0.2314	0.04918	2.624e-06	3657	GCST90001435	TRUE	reported	ogHezk
1169	rs12412378	A	C	0.1608	-0.1755	0.03276	9.038e-08	3657	GCST90001435	TRUE	reported	ogHezk
1170	rs1938685	A	G	0.1359	-0.158	0.03558	9.275e-06	3657	GCST90001435	TRUE	reported	ogHezk
1171	rs897989	G	T	0.3001	-0.1183	0.02654	8.572e-06	3657	GCST90001435	TRUE	reported	ogHezk
1172	rs55728331	A	G	0.0015	1.624	0.3466	2.906e-06	3657	GCST90001435	TRUE	reported	ogHezk
1173	rs10849436	A	G	0.1596	0.1516	0.03371	7.122e-06	3657	GCST90001435	TRUE	reported	ogHezk
1174	rs1838357	A	G	0.3142	0.1167	0.02638	9.945e-06	3657	GCST90001435	TRUE	reported	ogHezk
1175	rs4785074	T	C	0.6349	-0.1403	0.02562	4.62e-08	3657	GCST90001435	TRUE	reported	ogHezk
1176	rs7255292	C	T	0.853	-0.1601	0.035	4.949e-06	3657	GCST90001435	TRUE	reported	ogHezk
1177	rs8132059	T	C	0.2244	-0.1294	0.02876	7.043e-06	3657	GCST90001435	TRUE	reported	ogHezk
1178	rs11089305	G	A	0.2882	0.1295	0.02684	1.453e-06	3657	GCST90001435	TRUE	reported	ogHezk
1179	rs75766272	T	C	0.0201	-0.3971	0.08543	3.46e-06	3656	GCST90001436	TRUE	reported	D2lywL
1180	rs75414548	A	G	0.0354	0.2864	0.06412	8.202e-06	3656	GCST90001436	TRUE	reported	D2lywL
1181	rs878471	A	G	0.5429	-0.1135	0.02517	6.739e-06	3656	GCST90001436	TRUE	reported	D2lywL
1182	rs12636848	G	T	0.3031	0.1242	0.02655	2.984e-06	3656	GCST90001436	TRUE	reported	D2lywL
1183	rs143003356	A	G	0.0115	-0.5299	0.1157	4.786e-06	3656	GCST90001436	TRUE	reported	D2lywL
1184	rs6895553	C	T	0.0946	-0.1889	0.04221	7.883e-06	3656	GCST90001436	TRUE	reported	D2lywL
1185	rs17708396	A	C	0.0005	2.518	0.5212	1.412e-06	3656	GCST90001436	TRUE	reported	D2lywL
1186	rs410173	G	A	0.8222	-0.144	0.03208	7.393e-06	3656	GCST90001436	TRUE	reported	D2lywL
1187	rs74505387	C	T	0.1057	-0.2033	0.03964	3.085e-07	3656	GCST90001436	TRUE	reported	D2lywL
1188	rs1770731	T	A	0.8254	-0.1473	0.0326	6.387e-06	3656	GCST90001436	TRUE	reported	D2lywL
1189	rs144625305	T	C	0.0086	0.6141	0.1347	5.312e-06	3656	GCST90001436	TRUE	reported	D2lywL
1190	rs6558507	T	C	0.9547	-0.2635	0.05776	5.25e-06	3656	GCST90001436	TRUE	reported	D2lywL
1191	rs11777835	C	T	0.5715	-0.1172	0.02476	2.29e-06	3656	GCST90001436	TRUE	reported	D2lywL
1192	rs34173062	A	G	0.2153	0.1453	0.02991	1.242e-06	3656	GCST90001436	TRUE	reported	D2lywL
1193	rs12763172	C	T	0.7213	0.132	0.02749	1.637e-06	3656	GCST90001436	TRUE	reported	D2lywL
1194	rs11225155	A	G	0.5364	0.1112	0.0245	5.857e-06	3656	GCST90001436	TRUE	reported	D2lywL
1195	rs10791220	G	A	0.1134	-0.1793	0.03894	4.276e-06	3656	GCST90001436	TRUE	reported	D2lywL
1196	rs557577736	G	A	0.001	1.799	0.3851	3.107e-06	3656	GCST90001436	TRUE	reported	D2lywL
1197	rs73192651	T	C	0.02	0.442	0.08807	5.438e-07	3656	GCST90001436	TRUE	reported	D2lywL
1198	rs806338	C	T	0.7099	0.1226	0.02706	6.093e-06	3656	GCST90001436	TRUE	reported	D2lywL
1199	rs74839056	T	C	0.0015	1.357	0.3052	8.921e-06	3656	GCST90001436	TRUE	reported	D2lywL
1200	rs78106682	G	A	0.1829	0.159	0.03202	7.2e-07	3656	GCST90001436	TRUE	reported	D2lywL
1201	rs2893321	G	A	0.4623	0.1401	0.02475	1.635e-08	3656	GCST90001436	TRUE	reported	D2lywL
1202	rs6492109	T	C	0.3152	-0.1236	0.02604	2.135e-06	3656	GCST90001436	TRUE	reported	D2lywL
1203	rs12874404	G	A	0.3256	0.2221	0.0262	3.313e-17	3656	GCST90001436	TRUE	reported	D2lywL
1204	rs9520889	C	A	0.6506	0.15	0.02537	3.675e-09	3656	GCST90001436	TRUE	reported	D2lywL
1205	rs9520890	C	A	0.3669	-0.1289	0.02547	4.397e-07	3656	GCST90001436	TRUE	reported	D2lywL
1206	rs9520912	A	G	0.52	0.1394	0.02461	1.598e-08	3656	GCST90001436	TRUE	reported	D2lywL
1207	rs974368	A	G	0.5141	0.1136	0.02464	4.17e-06	3656	GCST90001436	TRUE	reported	D2lywL
1208	rs77762131	C	G	0.045	0.3049	0.05737	1.132e-07	3656	GCST90001436	TRUE	reported	D2lywL
1209	rs139196765	G	A	0.0025	1.237	0.2495	7.493e-07	3656	GCST90001436	TRUE	reported	D2lywL
1210	rs11653761	T	G	0.592	-0.1359	0.02451	3.175e-08	3656	GCST90001436	TRUE	reported	D2lywL
1211	rs551529415	T	C	0.01	-0.5751	0.124	3.62e-06	3656	GCST90001436	TRUE	reported	D2lywL
1212	rs7254039	A	G	0.0435	-0.2668	0.05819	4.68e-06	3656	GCST90001436	TRUE	reported	D2lywL
1213	rs3810559	G	T	0.5444	-0.1132	0.02457	4.24e-06	3656	GCST90001436	TRUE	reported	D2lywL
1214	rs9614226	G	T	0.9792	-0.3841	0.08631	8.806e-06	3656	GCST90001436	TRUE	reported	D2lywL
1215	rs4640493	T	A	0.83	0.1493	0.03234	4.013e-06	3656	GCST90001436	TRUE	reported	D2lywL
1216	rs11937214	G	A	0.0465	0.271	0.06102	9.177e-06	3656	GCST90001437	TRUE	reported	u1JIQN
1217	rs76845048	C	A	0.0357	-0.3046	0.06737	6.337e-06	3656	GCST90001437	TRUE	reported	u1JIQN
1218	rs115204570	T	G	0.0161	-0.479	0.1028	3.267e-06	3656	GCST90001437	TRUE	reported	u1JIQN
1219	rs17056318	C	T	0.081	-0.2266	0.04592	8.386e-07	3656	GCST90001437	TRUE	reported	u1JIQN
1220	rs4361609	C	G	0.1131	-0.1954	0.04397	9.118e-06	3656	GCST90001437	TRUE	reported	u1JIQN
1221	rs35607968	T	C	0.1536	0.1611	0.03434	2.827e-06	3656	GCST90001437	TRUE	reported	u1JIQN
1222	rs34910780	T	A	0.048	-0.2567	0.05769	8.862e-06	3656	GCST90001437	TRUE	reported	u1JIQN
1223	rs140197720	T	C	0.0153	0.4648	0.1016	4.938e-06	3656	GCST90001437	TRUE	reported	u1JIQN
1224	rs111830700	A	G	0.0377	0.2916	0.06457	6.515e-06	3656	GCST90001437	TRUE	reported	u1JIQN
1225	rs2978582	C	T	0.1969	0.1509	0.0316	1.846e-06	3656	GCST90001437	TRUE	reported	u1JIQN
1226	rs283340	C	T	0.5621	0.1121	0.02489	6.872e-06	3656	GCST90001437	TRUE	reported	u1JIQN
1227	rs533239981	C	G	0.0387	0.3348	0.06479	2.501e-07	3656	GCST90001437	TRUE	reported	u1JIQN
1228	rs2395904	G	T	0.2657	-0.1504	0.02772	6.151e-08	3656	GCST90001437	TRUE	reported	u1JIQN
1229	rs4361743	C	T	0.9725	0.3335	0.07409	6.967e-06	3656	GCST90001437	TRUE	reported	u1JIQN
1230	rs74151247	A	C	0.0302	0.3341	0.07265	4.391e-06	3656	GCST90001437	TRUE	reported	u1JIQN
1231	rs72893078	A	G	0.0488	0.2525	0.0569	9.36e-06	3656	GCST90001437	TRUE	reported	u1JIQN
1232	rs56097028	C	G	0.3832	0.1156	0.02559	6.479e-06	3656	GCST90001437	TRUE	reported	u1JIQN
1233	rs74397782	A	G	0.0343	-0.3176	0.06621	1.679e-06	3656	GCST90001437	TRUE	reported	u1JIQN
1234	rs78433555	A	C	0.0501	0.2756	0.05706	1.425e-06	3656	GCST90001437	TRUE	reported	u1JIQN
1235	rs116844769	A	G	0.0662	-0.2342	0.05066	3.922e-06	3656	GCST90001437	TRUE	reported	u1JIQN
1236	rs112850074	G	A	0.031	0.3445	0.07141	1.463e-06	3656	GCST90001437	TRUE	reported	u1JIQN
1237	rs11653761	T	G	0.592	-0.1122	0.02478	6.172e-06	3656	GCST90001437	TRUE	reported	u1JIQN
1238	rs12939565	T	A	0.4267	-0.1308	0.02872	5.419e-06	3656	GCST90001437	TRUE	reported	u1JIQN
1239	rs55658072	G	A	0.6219	0.1132	0.02554	9.634e-06	3656	GCST90001437	TRUE	reported	u1JIQN
1240	rs4805840	G	A	0.823	-0.1599	0.03309	1.415e-06	3656	GCST90001437	TRUE	reported	u1JIQN
1241	rs7270264	C	T	0.4132	-0.1135	0.02501	5.877e-06	3656	GCST90001437	TRUE	reported	u1JIQN
1242	rs55708924	G	A	0.0185	-0.3974	0.08899	8.238e-06	3656	GCST90001437	TRUE	reported	u1JIQN
1243	rs77848220	T	C	0.0219	0.405	0.08232	9.042e-07	3656	GCST90001438	TRUE	reported	wVw6im
1244	rs115414430	G	C	0.0286	0.3388	0.07271	3.291e-06	3656	GCST90001438	TRUE	reported	wVw6im
1245	rs1519524	A	T	0.2246	0.141	0.02892	1.125e-06	3656	GCST90001438	TRUE	reported	wVw6im
1246	rs7595246	C	T	0.1893	0.14	0.03035	4.086e-06	3656	GCST90001438	TRUE	reported	wVw6im
1247	rs141352577	T	C	0.0235	0.3656	0.07671	1.955e-06	3656	GCST90001438	TRUE	reported	wVw6im
1248	rs73185679	C	T	0.1041	0.1715	0.0387	9.561e-06	3656	GCST90001438	TRUE	reported	wVw6im
1249	rs7840395	G	A	0.5715	-0.1267	0.02425	1.855e-07	3656	GCST90001438	TRUE	reported	wVw6im
1250	rs16925715	C	T	0.2824	-0.1298	0.02698	1.556e-06	3656	GCST90001438	TRUE	reported	wVw6im
1251	rs149006488	G	C	0.1496	-0.1579	0.03413	3.838e-06	3656	GCST90001438	TRUE	reported	wVw6im
1252	rs4936106	G	C	0.0289	0.3309	0.07134	3.626e-06	3656	GCST90001438	TRUE	reported	wVw6im
1253	rs61910510	T	C	0.0295	0.3355	0.07014	1.795e-06	3656	GCST90001438	TRUE	reported	wVw6im
1254	rs192544457	A	G	0.006	0.8492	0.1563	5.917e-08	3656	GCST90001438	TRUE	reported	wVw6im
1255	rs73178168	T	C	0.1703	0.1583	0.03258	1.235e-06	3656	GCST90001438	TRUE	reported	wVw6im
1256	rs9520836	G	A	0.5044	0.1117	0.02394	3.144e-06	3656	GCST90001438	TRUE	reported	wVw6im
1257	rs79407211	T	C	0.0886	-0.1927	0.04286	7.153e-06	3656	GCST90001438	TRUE	reported	wVw6im
1258	rs60035843	G	A	0.2382	0.1277	0.02849	7.638e-06	3656	GCST90001438	TRUE	reported	wVw6im
1259	rs11653761	T	G	0.592	-0.1121	0.02405	3.289e-06	3656	GCST90001438	TRUE	reported	wVw6im
1260	rs117605782	A	G	0.0034	0.8913	0.1987	7.486e-06	3656	GCST90001438	TRUE	reported	wVw6im
1261	rs533086	G	A	0.7021	-0.119	0.02614	5.453e-06	3656	GCST90001438	TRUE	reported	wVw6im
1262	rs78893742	A	G	0.0081	0.6139	0.1321	3.477e-06	3656	GCST90001438	TRUE	reported	wVw6im
1263	rs75766272	T	C	0.0201	-0.4103	0.08583	1.819e-06	3656	GCST90001439	TRUE	reported	r1BGbQ
1264	rs61788860	A	G	0.0475	-0.2606	0.05786	6.86e-06	3656	GCST90001439	TRUE	reported	r1BGbQ
1265	rs2015983	C	A	0.8771	-0.1746	0.03658	1.874e-06	3656	GCST90001439	TRUE	reported	r1BGbQ
1266	rs6781675	C	G	0.0235	0.3639	0.08068	6.684e-06	3656	GCST90001439	TRUE	reported	r1BGbQ
1267	rs1382818	A	G	0.3734	0.1127	0.02506	7.137e-06	3656	GCST90001439	TRUE	reported	r1BGbQ
1268	rs4937689	G	A	0.1134	-0.1736	0.03911	9.358e-06	3656	GCST90001439	TRUE	reported	r1BGbQ
1269	rs73192651	T	C	0.02	0.4819	0.08877	6.074e-08	3656	GCST90001439	TRUE	reported	r1BGbQ
1270	rs139981802	C	T	0.0418	0.2723	0.06056	7.124e-06	3656	GCST90001439	TRUE	reported	r1BGbQ
1271	rs183466766	A	G	0.0402	0.2998	0.06089	8.897e-07	3656	GCST90001439	TRUE	reported	r1BGbQ
1272	rs73603519	A	G	0.0967	0.1958	0.0413	2.205e-06	3656	GCST90001439	TRUE	reported	r1BGbQ
1273	rs8181791	A	G	0.4981	-0.1117	0.02464	6e-06	3656	GCST90001439	TRUE	reported	r1BGbQ
1274	rs2893321	G	A	0.4623	0.1369	0.02489	4.035e-08	3656	GCST90001439	TRUE	reported	r1BGbQ
1275	rs6492109	T	C	0.3152	-0.1329	0.02613	3.824e-07	3656	GCST90001439	TRUE	reported	r1BGbQ
1276	rs12874404	G	A	0.3256	0.2335	0.02632	1.093e-18	3656	GCST90001439	TRUE	reported	r1BGbQ
1277	rs9301290	G	C	0.2541	-0.1323	0.02813	2.659e-06	3656	GCST90001439	TRUE	reported	r1BGbQ
1278	rs141107540	T	C	0.0777	0.2109	0.04678	6.713e-06	3656	GCST90001439	TRUE	reported	r1BGbQ
1279	rs9520879	G	A	0.6749	0.1186	0.02663	8.739e-06	3656	GCST90001439	TRUE	reported	r1BGbQ
1280	rs9514850	C	G	0.4018	0.1278	0.02506	3.577e-07	3656	GCST90001439	TRUE	reported	r1BGbQ
1281	rs9520890	C	A	0.3669	-0.1183	0.02559	3.931e-06	3656	GCST90001439	TRUE	reported	r1BGbQ
1282	rs6492117	C	T	0.4685	-0.1314	0.02485	1.307e-07	3656	GCST90001439	TRUE	reported	r1BGbQ
1283	rs9559364	C	G	0.1963	-0.1365	0.03084	9.781e-06	3656	GCST90001439	TRUE	reported	r1BGbQ
1284	rs8014978	C	T	0.5737	-0.11	0.02481	9.6e-06	3656	GCST90001439	TRUE	reported	r1BGbQ
1285	rs77762131	C	G	0.045	0.3082	0.05742	8.525e-08	3656	GCST90001439	TRUE	reported	r1BGbQ
1286	rs11657118	C	T	0.475	-0.1428	0.02416	3.701e-09	3656	GCST90001439	TRUE	reported	r1BGbQ
1287	rs145475366	G	C	0.0955	-0.1818	0.04067	8.023e-06	3656	GCST90001439	TRUE	reported	r1BGbQ
1288	rs7254039	A	G	0.0435	-0.263	0.05818	6.398e-06	3656	GCST90001439	TRUE	reported	r1BGbQ
1289	rs3810559	G	T	0.5444	-0.1107	0.02469	7.52e-06	3656	GCST90001439	TRUE	reported	r1BGbQ
1290	rs6687573	A	C	0.2311	0.1339	0.02945	5.573e-06	3656	GCST90001440	TRUE	reported	Okk5ac
1291	rs55756125	C	T	0.2289	0.1417	0.0299	2.217e-06	3656	GCST90001440	TRUE	reported	Okk5ac
1292	rs111237501	C	T	0.003	1.002	0.226	9.471e-06	3656	GCST90001440	TRUE	reported	Okk5ac
1293	rs11674994	C	T	0.0553	0.2499	0.05599	8.303e-06	3656	GCST90001440	TRUE	reported	Okk5ac
1294	rs72990172	A	G	0.1711	0.1576	0.03306	1.927e-06	3656	GCST90001440	TRUE	reported	Okk5ac
1295	rs76225955	C	T	0.0909	-0.1917	0.04317	9.3e-06	3656	GCST90001440	TRUE	reported	Okk5ac
1296	rs17044633	G	A	0.0286	0.3433	0.076	6.452e-06	3656	GCST90001440	TRUE	reported	Okk5ac
1297	rs183821560	A	G	0.0016	-1.768	0.393	7.048e-06	3656	GCST90001440	TRUE	reported	Okk5ac
1298	rs75464772	T	C	0.0325	-0.328	0.07098	3.94e-06	3656	GCST90001440	TRUE	reported	Okk5ac
1299	rs9398107	G	A	0.0555	0.2699	0.05578	1.363e-06	3656	GCST90001440	TRUE	reported	Okk5ac
1300	rs807894	G	T	0.5868	0.1202	0.02568	2.998e-06	3656	GCST90001440	TRUE	reported	Okk5ac
1301	rs6991364	A	G	0.5149	-0.1156	0.02534	5.195e-06	3656	GCST90001440	TRUE	reported	Okk5ac
1302	rs146221269	C	T	0.0029	-1.07	0.2371	6.599e-06	3656	GCST90001440	TRUE	reported	Okk5ac
1303	rs73277142	T	C	0.0555	0.2673	0.05558	1.581e-06	3656	GCST90001440	TRUE	reported	Okk5ac
1304	rs139509958	A	G	0.0788	-0.2174	0.0478	5.58e-06	3656	GCST90001440	TRUE	reported	Okk5ac
1305	rs11066272	T	A	0.557	-0.1184	0.02664	9.093e-06	3656	GCST90001440	TRUE	reported	Okk5ac
1306	rs191543445	G	A	0.031	0.3254	0.07232	7.015e-06	3656	GCST90001440	TRUE	reported	Okk5ac
1307	rs17102161	A	G	0.0506	0.2573	0.05689	6.281e-06	3656	GCST90001440	TRUE	reported	Okk5ac
1308	rs496760	A	G	0.6422	0.1187	0.02657	8.153e-06	3656	GCST90001440	TRUE	reported	Okk5ac
1309	rs58904842	A	C	0.4768	-0.1174	0.02499	2.721e-06	3656	GCST90001440	TRUE	reported	Okk5ac
1310	rs30146	C	T	0.0198	-0.4244	0.09112	3.307e-06	3656	GCST90001440	TRUE	reported	Okk5ac
1311	rs75150138	A	T	0.0517	-0.2581	0.05593	4.053e-06	3656	GCST90001440	TRUE	reported	Okk5ac
1312	rs11862268	A	G	0.0187	0.4267	0.09042	2.464e-06	3656	GCST90001440	TRUE	reported	Okk5ac
1313	rs8098848	T	C	0.6704	-0.1264	0.02668	2.243e-06	3656	GCST90001440	TRUE	reported	Okk5ac
1314	rs451367	C	T	0.7674	-0.1313	0.0296	9.513e-06	3656	GCST90001440	TRUE	reported	Okk5ac
1315	rs16837671	G	T	0.0494	-0.2649	0.05732	3.951e-06	3656	GCST90001441	TRUE	reported	psW3Qp
1316	rs34712193	T	A	0.1644	0.1567	0.03246	1.445e-06	3656	GCST90001441	TRUE	reported	psW3Qp
1317	rs520786	A	T	0.3489	-0.1136	0.02562	9.485e-06	3656	GCST90001441	TRUE	reported	psW3Qp
1318	rs76845048	C	A	0.0357	-0.2982	0.06626	6.992e-06	3656	GCST90001441	TRUE	reported	psW3Qp
1319	rs115204570	T	G	0.0161	-0.4604	0.1008	5.087e-06	3656	GCST90001441	TRUE	reported	psW3Qp
1320	rs17056318	C	T	0.081	-0.2015	0.04509	8.143e-06	3656	GCST90001441	TRUE	reported	psW3Qp
1321	rs140523784	T	C	0.1864	0.1447	0.03153	4.582e-06	3656	GCST90001441	TRUE	reported	psW3Qp
1322	rs4361609	C	G	0.1131	-0.2163	0.04242	3.573e-07	3656	GCST90001441	TRUE	reported	psW3Qp
1323	rs9354413	C	T	0.2964	0.1258	0.02705	3.441e-06	3656	GCST90001441	TRUE	reported	psW3Qp
1324	rs112828289	C	G	0.1524	0.1634	0.03375	1.347e-06	3656	GCST90001441	TRUE	reported	psW3Qp
1325	rs34910780	T	A	0.048	-0.282	0.05676	7.031e-07	3656	GCST90001441	TRUE	reported	psW3Qp
1326	rs111830700	A	G	0.0377	0.2933	0.0634	3.859e-06	3656	GCST90001441	TRUE	reported	psW3Qp
1327	rs2978582	C	T	0.1969	0.1404	0.03106	6.345e-06	3656	GCST90001441	TRUE	reported	psW3Qp
1328	rs533239981	C	G	0.0387	0.3428	0.06378	8.195e-08	3656	GCST90001441	TRUE	reported	psW3Qp
1329	rs12542190	C	A	0.1943	-0.1572	0.03051	2.724e-07	3656	GCST90001441	TRUE	reported	psW3Qp
1330	rs71483382	A	G	0.0078	0.6298	0.1399	6.904e-06	3656	GCST90001441	TRUE	reported	psW3Qp
1331	rs11068290	T	C	0.0231	0.3554	0.07984	8.8e-06	3656	GCST90001441	TRUE	reported	psW3Qp
1332	rs75319860	C	T	0.0249	0.3524	0.07909	8.615e-06	3656	GCST90001441	TRUE	reported	psW3Qp
1333	rs76578043	A	G	0.0298	0.3251	0.06938	2.896e-06	3656	GCST90001441	TRUE	reported	psW3Qp
1334	rs116844769	A	G	0.0662	-0.232	0.04979	3.281e-06	3656	GCST90001441	TRUE	reported	psW3Qp
1335	rs2994690	C	G	0.2462	0.1312	0.02819	3.382e-06	3656	GCST90001441	TRUE	reported	psW3Qp
1336	rs9900847	C	T	0.6041	-0.1133	0.02454	4.056e-06	3656	GCST90001441	TRUE	reported	psW3Qp
1337	rs12939565	T	A	0.4267	-0.1318	0.02761	1.871e-06	3656	GCST90001441	TRUE	reported	psW3Qp
1338	rs73426855	C	T	0.1469	-0.1549	0.03435	6.678e-06	3656	GCST90001441	TRUE	reported	psW3Qp
1339	rs4805840	G	A	0.823	-0.152	0.03242	2.855e-06	3656	GCST90001441	TRUE	reported	psW3Qp
1340	rs6131010	G	A	0.6172	-0.1285	0.0258	6.64e-07	3656	GCST90001441	TRUE	reported	psW3Qp
1341	rs75766272	T	C	0.0201	-0.4263	0.08511	5.731e-07	3656	GCST90001442	TRUE	reported	Pucn7S
1342	rs112542522	A	G	0.0082	0.6143	0.1326	3.728e-06	3656	GCST90001442	TRUE	reported	Pucn7S
1343	rs1519524	A	T	0.2246	0.1322	0.02942	7.225e-06	3656	GCST90001442	TRUE	reported	Pucn7S
1344	rs76720471	T	C	0.0011	1.557	0.3419	5.464e-06	3656	GCST90001442	TRUE	reported	Pucn7S
1345	rs12636848	G	T	0.3031	0.1237	0.02646	3.026e-06	3656	GCST90001442	TRUE	reported	Pucn7S
1346	rs4689417	A	C	0.2961	-0.1241	0.02671	3.506e-06	3656	GCST90001442	TRUE	reported	Pucn7S
1347	rs35057381	C	T	0.2211	0.1315	0.02938	7.918e-06	3656	GCST90001442	TRUE	reported	Pucn7S
1348	rs17708396	A	C	0.0005	2.517	0.5195	1.319e-06	3656	GCST90001442	TRUE	reported	Pucn7S
1349	rs74505387	C	T	0.1057	-0.1838	0.03954	3.479e-06	3656	GCST90001442	TRUE	reported	Pucn7S
1350	rs4076316	A	T	0.3005	-0.1287	0.027	1.958e-06	3656	GCST90001442	TRUE	reported	Pucn7S
1351	rs144625305	T	C	0.0086	0.6284	0.1342	2.95e-06	3656	GCST90001442	TRUE	reported	Pucn7S
1352	rs6997704	G	A	0.4707	0.1127	0.02386	2.411e-06	3656	GCST90001442	TRUE	reported	Pucn7S
1353	rs11777835	C	T	0.5715	-0.1128	0.02468	5.082e-06	3656	GCST90001442	TRUE	reported	Pucn7S
1354	rs1332199	C	T	0.7592	-0.1323	0.02906	5.478e-06	3656	GCST90001442	TRUE	reported	Pucn7S
1355	rs144440894	A	G	0.1885	-0.1445	0.03179	5.68e-06	3656	GCST90001442	TRUE	reported	Pucn7S
1356	rs6486433	G	T	0.5003	-0.1102	0.02464	7.94e-06	3656	GCST90001442	TRUE	reported	Pucn7S
1357	rs4763704	A	G	0.9772	0.3787	0.08058	2.697e-06	3656	GCST90001442	TRUE	reported	Pucn7S
1358	rs12829274	G	A	0.0618	-0.2708	0.05111	1.241e-07	3656	GCST90001442	TRUE	reported	Pucn7S
1359	rs9578529	G	A	0.2676	-0.1323	0.02804	2.485e-06	3656	GCST90001442	TRUE	reported	Pucn7S
1360	rs112782756	G	A	0.0003	2.99	0.6726	8.991e-06	3656	GCST90001442	TRUE	reported	Pucn7S
1361	rs557577736	G	A	0.001	1.814	0.3838	2.371e-06	3656	GCST90001442	TRUE	reported	Pucn7S
1362	rs73192651	T	C	0.02	0.5056	0.08768	8.746e-09	3656	GCST90001442	TRUE	reported	Pucn7S
1363	rs1985130	T	C	0.6446	0.1218	0.02617	3.376e-06	3656	GCST90001442	TRUE	reported	Pucn7S
1364	rs12585836	T	C	0.0297	0.322	0.07257	9.381e-06	3656	GCST90001442	TRUE	reported	Pucn7S
1365	rs806338	C	T	0.7099	0.1304	0.02696	1.369e-06	3656	GCST90001442	TRUE	reported	Pucn7S
1366	rs9301259	A	G	0.1275	-0.1598	0.03588	8.656e-06	3656	GCST90001442	TRUE	reported	Pucn7S
1367	rs78106682	G	A	0.1829	0.1581	0.03191	7.579e-07	3656	GCST90001442	TRUE	reported	Pucn7S
1368	rs2893321	G	A	0.4623	0.1387	0.02467	2.045e-08	3656	GCST90001442	TRUE	reported	Pucn7S
1369	rs6492109	T	C	0.3152	-0.1233	0.02595	2.109e-06	3656	GCST90001442	TRUE	reported	Pucn7S
1370	rs12874404	G	A	0.3256	0.2114	0.02614	8.086e-16	3656	GCST90001442	TRUE	reported	Pucn7S
1371	rs9520889	C	A	0.6506	0.1374	0.02531	6.082e-08	3656	GCST90001442	TRUE	reported	Pucn7S
1372	rs9520912	A	G	0.52	0.1243	0.02455	4.337e-07	3656	GCST90001442	TRUE	reported	Pucn7S
1373	rs9634573	C	T	0.3311	-0.123	0.02551	1.475e-06	3656	GCST90001442	TRUE	reported	Pucn7S
1374	rs77762131	C	G	0.045	0.3074	0.05717	8.061e-08	3656	GCST90001442	TRUE	reported	Pucn7S
1375	rs11657759	C	A	0.4903	-0.1352	0.02397	1.807e-08	3656	GCST90001442	TRUE	reported	Pucn7S
1376	rs145475366	G	C	0.0955	-0.1834	0.04043	5.927e-06	3656	GCST90001442	TRUE	reported	Pucn7S
1377	rs7254039	A	G	0.0435	-0.2739	0.05798	2.398e-06	3656	GCST90001442	TRUE	reported	Pucn7S
1378	rs6712095	T	G	0.0246	0.3643	0.07946	4.709e-06	3657	GCST90001443	TRUE	reported	KxKWhp
1379	rs34625183	T	C	0.1154	-0.1695	0.03789	7.906e-06	3657	GCST90001443	TRUE	reported	KxKWhp
1380	rs75951284	T	C	0.0316	0.3067	0.06772	6.118e-06	3657	GCST90001443	TRUE	reported	KxKWhp
1381	rs186229706	T	G	0.0142	0.4826	0.1045	3.966e-06	3657	GCST90001443	TRUE	reported	KxKWhp
1382	rs4647601	A	C	0.4584	0.1097	0.02451	7.833e-06	3657	GCST90001443	TRUE	reported	KxKWhp
1383	rs72791978	T	A	0.01	0.5621	0.1256	7.85e-06	3657	GCST90001443	TRUE	reported	KxKWhp
1384	rs9269642	T	G	0.6687	0.1552	0.03185	1.142e-06	3657	GCST90001443	TRUE	reported	KxKWhp
1385	rs9273241	T	C	0.5975	0.179	0.0341	1.608e-07	3657	GCST90001443	TRUE	reported	KxKWhp
1386	rs7773849	G	A	0.0018	1.534	0.2821	5.811e-08	3657	GCST90001443	TRUE	reported	KxKWhp
1387	rs38201	A	T	0.2594	-0.1242	0.02794	8.967e-06	3657	GCST90001443	TRUE	reported	KxKWhp
1388	rs80347884	G	A	0.045	0.2697	0.05883	4.7e-06	3657	GCST90001443	TRUE	reported	KxKWhp
1389	rs34313582	A	C	0.138	-0.1598	0.03507	5.396e-06	3657	GCST90001443	TRUE	reported	KxKWhp
1390	rs72825207	A	T	0.0149	0.513	0.1061	1.379e-06	3657	GCST90001443	TRUE	reported	KxKWhp
1391	rs147937648	T	C	0.0059	-0.7403	0.1583	3.017e-06	3657	GCST90001443	TRUE	reported	KxKWhp
1392	rs77553819	C	G	0.2863	-0.1257	0.02688	3e-06	3657	GCST90001443	TRUE	reported	KxKWhp
1393	rs1856987	A	G	0.3393	0.1157	0.02575	7.245e-06	3657	GCST90001443	TRUE	reported	KxKWhp
1394	rs12432015	C	T	0.118	-0.1712	0.0373	4.569e-06	3657	GCST90001443	TRUE	reported	KxKWhp
1395	rs4244568	G	T	0.3414	-0.1244	0.02611	1.987e-06	3657	GCST90001443	TRUE	reported	KxKWhp
1396	rs252294	C	G	0.5648	0.1079	0.02418	8.414e-06	3657	GCST90001443	TRUE	reported	KxKWhp
1397	rs4782702	G	A	0.9802	0.4085	0.0875	3.145e-06	3657	GCST90001443	TRUE	reported	KxKWhp
1398	rs11662133	C	T	0.1705	0.1453	0.03219	6.522e-06	3657	GCST90001443	TRUE	reported	KxKWhp
1399	rs6052993	G	C	0.4371	-0.1132	0.02459	4.252e-06	3657	GCST90001443	TRUE	reported	KxKWhp
1400	rs186355283	T	C	0.0077	0.6312	0.1414	8.271e-06	3657	GCST90001443	TRUE	reported	KxKWhp
1401	rs75839951	G	T	0.0585	-0.2457	0.05199	2.382e-06	3658	GCST90001444	TRUE	reported	o7xmJv
1402	rs4619804	C	A	0.6963	0.1217	0.02734	8.78e-06	3658	GCST90001444	TRUE	reported	o7xmJv
1403	rs709082	C	A	0.3682	0.1135	0.02504	6.037e-06	3658	GCST90001444	TRUE	reported	o7xmJv
1404	rs2215848	A	G	0.0118	0.5046	0.1124	7.409e-06	3658	GCST90001444	TRUE	reported	o7xmJv
1405	rs62311900	T	C	0.1736	-0.1405	0.03168	9.442e-06	3658	GCST90001444	TRUE	reported	o7xmJv
1406	rs182720746	T	C	0.0089	0.6295	0.1319	1.886e-06	3658	GCST90001444	TRUE	reported	o7xmJv
1407	rs2339996	A	G	0.7802	-0.1476	0.02879	3.123e-07	3658	GCST90001444	TRUE	reported	o7xmJv
1408	rs72492305	T	C	0.6662	0.2022	0.0416	1.219e-06	3658	GCST90001444	TRUE	reported	o7xmJv
1409	rs6906886	A	T	0.903	0.1807	0.04053	8.55e-06	3658	GCST90001444	TRUE	reported	o7xmJv
1410	rs10279688	T	C	0.0115	0.4968	0.1101	6.542e-06	3658	GCST90001444	TRUE	reported	o7xmJv
1411	rs11203884	T	C	0.1643	-0.1469	0.03262	6.835e-06	3658	GCST90001444	TRUE	reported	o7xmJv
1412	rs118073973	A	T	0.0402	0.2924	0.06168	2.21e-06	3658	GCST90001444	TRUE	reported	o7xmJv
1413	rs55767134	C	G	0.1837	-0.1443	0.03132	4.194e-06	3658	GCST90001444	TRUE	reported	o7xmJv
1414	rs308820	C	T	0.7571	-0.1261	0.02837	8.975e-06	3658	GCST90001444	TRUE	reported	o7xmJv
1415	rs34666228	T	G	0.2346	0.1512	0.02817	8.463e-08	3658	GCST90001444	TRUE	reported	o7xmJv
1416	rs78301150	A	G	0.0033	-1.031	0.2228	3.847e-06	3658	GCST90001444	TRUE	reported	o7xmJv
1417	rs75568717	A	G	0.0107	-0.5357	0.1178	5.628e-06	3658	GCST90001444	TRUE	reported	o7xmJv
1418	rs117308259	C	T	0.0066	-0.7613	0.1499	4.021e-07	3658	GCST90001444	TRUE	reported	o7xmJv
1419	rs35639639	C	T	0.2063	0.1354	0.03002	6.723e-06	3658	GCST90001444	TRUE	reported	o7xmJv
1420	rs111737298	G	A	0.0596	0.2263	0.05029	7.014e-06	3658	GCST90001444	TRUE	reported	o7xmJv
1421	rs16955339	T	G	0.0377	0.3075	0.06234	8.463e-07	3658	GCST90001444	TRUE	reported	o7xmJv
1422	rs77510701	A	C	0.0484	-0.2605	0.05636	3.921e-06	3658	GCST90001444	TRUE	reported	o7xmJv
1423	rs80339814	C	T	0.0794	-0.2259	0.04752	2.075e-06	3658	GCST90001444	TRUE	reported	o7xmJv
1424	rs36071180	A	G	0.1597	0.1556	0.03334	3.192e-06	3658	GCST90001444	TRUE	reported	o7xmJv
1425	rs59902361	A	G	0.0496	-0.2517	0.05532	5.539e-06	3658	GCST90001444	TRUE	reported	o7xmJv
1426	rs6125184	A	G	0.5914	-0.1164	0.02472	2.607e-06	3658	GCST90001444	TRUE	reported	o7xmJv
1427	rs61790670	A	C	0.2301	0.1305	0.02908	7.448e-06	3657	GCST90001445	TRUE	reported	06aCbi
1428	rs115576360	A	G	0.0194	-0.4062	0.09082	7.962e-06	3657	GCST90001445	TRUE	reported	06aCbi
1429	rs4691920	C	G	0.9962	-0.9757	0.207	2.533e-06	3657	GCST90001445	TRUE	reported	06aCbi
1430	rs7726548	G	T	0.103	-0.1903	0.04045	2.645e-06	3657	GCST90001445	TRUE	reported	06aCbi
1431	rs17405603	T	A	0.2841	-0.1414	0.02769	3.473e-07	3657	GCST90001445	TRUE	reported	06aCbi
1432	rs9265864	T	C	0.4642	-0.1444	0.03125	3.98e-06	3657	GCST90001445	TRUE	reported	06aCbi
1433	rs62417843	C	T	0.0502	-0.2629	0.05605	2.823e-06	3657	GCST90001445	TRUE	reported	06aCbi
1434	rs2450220	T	C	0.816	0.1668	0.03177	1.608e-07	3657	GCST90001445	TRUE	reported	06aCbi
1435	rs2515050	T	C	0.4349	-0.1114	0.0248	7.226e-06	3657	GCST90001445	TRUE	reported	06aCbi
1436	rs140191306	T	C	0.0179	-0.4466	0.09399	2.097e-06	3657	GCST90001445	TRUE	reported	06aCbi
1437	rs138977782	G	A	0.0096	-0.5468	0.1228	8.748e-06	3657	GCST90001445	TRUE	reported	06aCbi
1438	rs11068290	T	C	0.0231	-0.3746	0.0813	4.211e-06	3657	GCST90001445	TRUE	reported	06aCbi
1439	rs7994585	C	G	0.4839	-0.1137	0.02485	4.945e-06	3657	GCST90001445	TRUE	reported	06aCbi
1440	rs73426855	C	T	0.1471	0.16	0.03496	4.872e-06	3657	GCST90001445	TRUE	reported	06aCbi
1441	rs7215243	G	A	0.1328	0.1743	0.03642	1.775e-06	3657	GCST90001445	TRUE	reported	06aCbi
1442	rs61790670	A	C	0.23	0.142	0.0294	1.409e-06	3656	GCST90001446	TRUE	reported	LLp1kp
1443	rs77146037	G	A	0.0472	-0.2726	0.05953	4.819e-06	3656	GCST90001446	TRUE	reported	LLp1kp
1444	rs114551034	A	G	0.0509	-0.2926	0.05767	4.084e-07	3656	GCST90001446	TRUE	reported	LLp1kp
1445	rs112964950	C	G	0.0083	0.6003	0.1354	9.572e-06	3656	GCST90001446	TRUE	reported	LLp1kp
1446	rs115218350	A	T	0.0008	-1.898	0.408	3.408e-06	3656	GCST90001446	TRUE	reported	LLp1kp
1447	rs75524570	C	T	0.0673	0.2161	0.04856	8.817e-06	3656	GCST90001446	TRUE	reported	LLp1kp
1448	rs4697617	A	G	0.7103	0.1401	0.02742	3.386e-07	3656	GCST90001446	TRUE	reported	LLp1kp
1449	rs143678937	T	G	0.004	-0.96	0.2085	4.29e-06	3656	GCST90001446	TRUE	reported	LLp1kp
1450	rs56741207	G	C	0.0018	-1.445	0.2907	7.037e-07	3656	GCST90001446	TRUE	reported	LLp1kp
1451	rs144625305	T	C	0.0086	0.6143	0.1381	8.957e-06	3656	GCST90001446	TRUE	reported	LLp1kp
1452	rs62521107	T	C	0.058	-0.2685	0.05455	8.909e-07	3656	GCST90001446	TRUE	reported	LLp1kp
1453	rs118121266	T	C	0.0055	0.7592	0.1675	6.023e-06	3656	GCST90001446	TRUE	reported	LLp1kp
1454	rs79416092	C	T	0.0197	-0.4181	0.0925	6.388e-06	3656	GCST90001446	TRUE	reported	LLp1kp
1455	rs421516	A	C	0.9583	-0.3138	0.06366	8.604e-07	3656	GCST90001446	TRUE	reported	LLp1kp
1456	rs77741094	G	C	0.0126	-0.627	0.1131	3.139e-08	3656	GCST90001446	TRUE	reported	LLp1kp
1457	rs144295598	A	G	0.0103	0.5677	0.1226	3.777e-06	3656	GCST90001446	TRUE	reported	LLp1kp
1458	rs74907325	T	A	0.0666	0.2307	0.04822	1.793e-06	3657	GCST90001447	TRUE	reported	xPSJWO
1459	rs76084861	T	G	0.0368	0.2748	0.06192	9.382e-06	3657	GCST90001447	TRUE	reported	xPSJWO
1460	rs140380950	C	T	0.0368	-0.3401	0.06356	9.31e-08	3657	GCST90001447	TRUE	reported	xPSJWO
1461	rs16867231	A	G	0.0108	-0.547	0.1138	1.602e-06	3657	GCST90001447	TRUE	reported	xPSJWO
1462	rs76112278	A	G	0.0194	-0.4136	0.08735	2.267e-06	3657	GCST90001447	TRUE	reported	xPSJWO
1463	rs28393044	G	C	0.0334	0.3089	0.06706	4.245e-06	3657	GCST90001447	TRUE	reported	xPSJWO
1464	rs78658073	A	G	0.001	1.714	0.3719	4.158e-06	3657	GCST90001447	TRUE	reported	xPSJWO
1465	rs139996875	T	A	0.0063	0.6715	0.1465	4.689e-06	3657	GCST90001447	TRUE	reported	xPSJWO
1466	rs13196511	A	G	0.0913	-0.2113	0.04244	6.721e-07	3657	GCST90001447	TRUE	reported	xPSJWO
1467	rs76333979	C	G	0.0755	-0.2206	0.04679	2.521e-06	3657	GCST90001447	TRUE	reported	xPSJWO
1468	rs117772462	A	T	0.0159	-0.4299	0.0963	8.296e-06	3657	GCST90001447	TRUE	reported	xPSJWO
1469	rs17739715	C	A	0.0037	0.8693	0.196	9.463e-06	3657	GCST90001447	TRUE	reported	xPSJWO
1470	rs1695681	A	C	0.5308	-0.1085	0.02445	9.348e-06	3657	GCST90001447	TRUE	reported	xPSJWO
1471	rs17771512	A	C	0.0928	-0.188	0.04163	6.5e-06	3657	GCST90001447	TRUE	reported	xPSJWO
1472	rs28491938	T	C	0.1922	0.1803	0.04053	8.879e-06	3657	GCST90001447	TRUE	reported	xPSJWO
1473	rs57998613	A	T	0.0156	0.4342	0.0961	6.424e-06	3657	GCST90001447	TRUE	reported	xPSJWO
1474	rs11002952	A	G	0.0023	-1.169	0.2589	6.533e-06	3657	GCST90001447	TRUE	reported	xPSJWO
1475	rs2362966	C	G	0.0556	-0.2556	0.05243	1.137e-06	3657	GCST90001447	TRUE	reported	xPSJWO
1476	rs35060907	T	G	0.1036	-0.1953	0.04025	1.277e-06	3657	GCST90001447	TRUE	reported	xPSJWO
1477	rs61880664	G	A	0.1389	0.1564	0.03506	8.439e-06	3657	GCST90001447	TRUE	reported	xPSJWO
1478	rs59879144	A	C	0.0161	-0.4658	0.09637	1.398e-06	3657	GCST90001447	TRUE	reported	xPSJWO
1479	rs11068290	T	C	0.0231	0.3556	0.07908	7.126e-06	3657	GCST90001447	TRUE	reported	xPSJWO
1480	rs79487320	G	C	0.0074	-0.6854	0.1392	8.877e-07	3657	GCST90001447	TRUE	reported	xPSJWO
1481	rs17278914	C	T	0.0057	-0.676	0.1517	8.603e-06	3657	GCST90001447	TRUE	reported	xPSJWO
1482	rs76840770	A	C	0.0246	0.3538	0.07769	5.421e-06	3657	GCST90001447	TRUE	reported	xPSJWO
1483	rs4903967	A	G	0.6906	-0.1368	0.02733	5.777e-07	3657	GCST90001447	TRUE	reported	xPSJWO
1484	rs147226531	C	T	0.0115	0.517	0.115	7.206e-06	3657	GCST90001447	TRUE	reported	xPSJWO
1485	rs8059803	A	G	0.6504	-0.122	0.02577	2.288e-06	3657	GCST90001447	TRUE	reported	xPSJWO
1486	rs2216762	C	T	0.8141	-0.1464	0.03092	2.262e-06	3657	GCST90001447	TRUE	reported	xPSJWO
1487	rs72927038	T	C	0.0335	-0.33	0.06793	1.237e-06	3657	GCST90001447	TRUE	reported	xPSJWO
1488	rs72724781	G	A	0.0041	0.9648	0.2024	1.953e-06	3020	GCST90001448	TRUE	reported	vu81zs
1489	rs114693598	T	G	0.1422	-0.1756	0.03803	4.056e-06	3020	GCST90001448	TRUE	reported	vu81zs
1490	rs2404849	G	T	0.7464	0.1562	0.03041	2.98e-07	3020	GCST90001448	TRUE	reported	vu81zs
1491	rs3040901	T	C	0.2225	-0.1552	0.03359	3.978e-06	3020	GCST90001448	TRUE	reported	vu81zs
1492	rs74610143	T	C	0.0124	0.5582	0.1246	7.769e-06	3020	GCST90001448	TRUE	reported	vu81zs
1493	rs13104041	A	G	0.0073	0.6966	0.1566	9.014e-06	3020	GCST90001448	TRUE	reported	vu81zs
1494	rs72835655	T	G	0.0594	0.2511	0.05647	9.045e-06	3020	GCST90001448	TRUE	reported	vu81zs
1495	rs2295270	A	G	0.1901	0.1506	0.03397	9.647e-06	3020	GCST90001448	TRUE	reported	vu81zs
1496	rs151194174	A	G	0.0305	-0.3546	0.07814	5.919e-06	3020	GCST90001448	TRUE	reported	vu81zs
1497	rs2587473	T	C	0.2432	-0.1429	0.0311	4.552e-06	3020	GCST90001448	TRUE	reported	vu81zs
1498	rs72830905	G	C	0.0058	0.8103	0.1783	5.739e-06	3020	GCST90001448	TRUE	reported	vu81zs
1499	rs113800324	T	C	0.05	0.2681	0.05996	8.051e-06	3020	GCST90001448	TRUE	reported	vu81zs
1500	rs34936922	G	T	0.3124	-0.1256	0.02836	9.768e-06	3020	GCST90001448	TRUE	reported	vu81zs
1501	rs34142458	G	A	0.8399	-0.1601	0.03537	6.21e-06	3020	GCST90001448	TRUE	reported	vu81zs
1502	rs113451095	C	T	0.0472	-0.2994	0.06307	2.166e-06	3020	GCST90001448	TRUE	reported	vu81zs
1503	rs9894233	A	T	0.0268	-0.3991	0.08574	3.382e-06	3020	GCST90001448	TRUE	reported	vu81zs
1504	rs73445777	G	T	0.0151	-0.4778	0.1053	5.931e-06	3020	GCST90001448	TRUE	reported	vu81zs
1505	rs8175830	A	G	0.0919	-0.2321	0.05209	8.624e-06	3020	GCST90001448	TRUE	reported	vu81zs
1506	rs150248455	A	G	0.0674	0.25	0.05201	1.599e-06	3020	GCST90001448	TRUE	reported	vu81zs
1507	rs191730825	G	A	0.0292	0.4346	0.08042	7.006e-08	3043	GCST90001449	TRUE	reported	bl8mru
1508	rs11921245	C	T	0.1456	0.1661	0.03726	8.534e-06	3043	GCST90001449	TRUE	reported	bl8mru
1509	rs115058278	A	T	0.0168	0.4772	0.1021	3.107e-06	3043	GCST90001449	TRUE	reported	bl8mru
1510	rs74610143	T	C	0.0125	0.6366	0.1245	3.366e-07	3043	GCST90001449	TRUE	reported	bl8mru
1511	rs35237330	A	G	0.0971	-0.2147	0.04484	1.769e-06	3043	GCST90001449	TRUE	reported	bl8mru
1512	rs13186506	T	A	0.104	-0.1934	0.04296	6.997e-06	3043	GCST90001449	TRUE	reported	bl8mru
1513	rs190781727	A	G	0.0176	0.4553	0.1023	8.805e-06	3043	GCST90001449	TRUE	reported	bl8mru
1514	rs75256410	T	C	0.0122	0.545	0.1202	6.055e-06	3043	GCST90001449	TRUE	reported	bl8mru
1515	rs151194174	A	G	0.0307	-0.3442	0.07775	9.898e-06	3043	GCST90001449	TRUE	reported	bl8mru
1516	rs11766273	A	G	0.0115	0.591	0.1283	4.234e-06	3043	GCST90001449	TRUE	reported	bl8mru
1517	rs73073066	T	C	0.023	0.4148	0.08775	2.377e-06	3043	GCST90001449	TRUE	reported	bl8mru
1518	rs11772116	C	G	0.0767	0.2222	0.0495	7.412e-06	3043	GCST90001449	TRUE	reported	bl8mru
1519	rs11769077	A	G	0.0593	0.2569	0.05785	9.252e-06	3043	GCST90001449	TRUE	reported	bl8mru
1520	rs10227905	G	T	0.3971	0.1214	0.0271	7.706e-06	3043	GCST90001449	TRUE	reported	bl8mru
1521	rs13241407	G	A	0.0483	-0.28	0.06121	4.947e-06	3043	GCST90001449	TRUE	reported	bl8mru
1522	rs4922033	T	C	0.3899	0.1211	0.02694	7.224e-06	3043	GCST90001449	TRUE	reported	bl8mru
1523	rs17689291	C	G	0.0107	-0.575	0.1295	9.297e-06	3043	GCST90001449	TRUE	reported	bl8mru
1524	rs703009	T	C	0.1687	-0.1616	0.03583	6.73e-06	3043	GCST90001449	TRUE	reported	bl8mru
1525	rs11610005	G	C	0.4358	-0.124	0.02698	4.532e-06	3043	GCST90001449	TRUE	reported	bl8mru
1526	rs57566659	C	G	0.0462	0.3158	0.06253	4.667e-07	3043	GCST90001449	TRUE	reported	bl8mru
1527	rs117909439	T	C	0.0089	-0.6761	0.1414	1.812e-06	3043	GCST90001449	TRUE	reported	bl8mru
1528	rs76968110	A	G	0.0189	-0.4763	0.0957	6.824e-07	3043	GCST90001449	TRUE	reported	bl8mru
1529	rs62002392	G	A	0.1119	0.1924	0.04225	5.506e-06	3043	GCST90001449	TRUE	reported	bl8mru
1530	rs16952634	A	G	0.1032	-0.1936	0.04368	9.618e-06	3043	GCST90001449	TRUE	reported	bl8mru
1531	rs8065103	G	A	0.7212	0.1465	0.02963	8.108e-07	3043	GCST90001449	TRUE	reported	bl8mru
1532	rs35149557	C	T	0.198	0.1579	0.03301	1.796e-06	3043	GCST90001449	TRUE	reported	bl8mru
1533	rs1381984	A	G	0.1661	-0.1569	0.0349	7.196e-06	3043	GCST90001449	TRUE	reported	bl8mru
1534	rs55971447	T	C	0.2312	-0.1884	0.03223	5.602e-09	3019	GCST90001450	TRUE	reported	1wgfaO
1535	rs10489185	A	C	0.3402	0.1404	0.02899	1.34e-06	3019	GCST90001450	TRUE	reported	1wgfaO
1536	rs4987369	T	G	0.2774	0.2378	0.03006	3.612e-15	3019	GCST90001450	TRUE	reported	1wgfaO
1537	rs4656708	C	A	0.0459	-0.3696	0.0647	1.218e-08	3019	GCST90001450	TRUE	reported	1wgfaO
1538	rs12408179	C	T	0.177	-0.2127	0.03624	4.907e-09	3019	GCST90001450	TRUE	reported	1wgfaO
1539	rs62167331	A	G	0.0341	-0.347	0.07464	3.479e-06	3019	GCST90001450	TRUE	reported	1wgfaO
1540	rs13068785	T	C	0.0581	0.269	0.05861	4.616e-06	3019	GCST90001450	TRUE	reported	1wgfaO
1541	rs1907980	T	G	0.3596	0.1274	0.02798	5.452e-06	3019	GCST90001450	TRUE	reported	1wgfaO
1542	rs278949	A	G	0.5561	0.1235	0.02741	6.869e-06	3019	GCST90001450	TRUE	reported	1wgfaO
1543	rs17082777	A	G	0.1014	-0.2033	0.04515	6.955e-06	3019	GCST90001450	TRUE	reported	1wgfaO
1544	rs11935230	C	G	0.1686	0.1842	0.03607	3.498e-07	3019	GCST90001450	TRUE	reported	1wgfaO
1545	rs79930588	G	T	0.0015	1.724	0.3525	1.048e-06	3019	GCST90001450	TRUE	reported	1wgfaO
1546	rs11249570	A	G	0.4581	-0.1525	0.02632	7.663e-09	3019	GCST90001450	TRUE	reported	1wgfaO
1547	rs528135834	G	T	0.0056	0.859	0.1829	2.752e-06	3019	GCST90001450	TRUE	reported	1wgfaO
1548	rs4484736	A	G	0.7173	-0.1386	0.03012	4.368e-06	3019	GCST90001450	TRUE	reported	1wgfaO
1549	rs143153359	T	C	0.0013	2.05	0.4039	4.119e-07	3019	GCST90001450	TRUE	reported	1wgfaO
1550	rs530377	C	T	0.2211	0.1627	0.03256	6.125e-07	3019	GCST90001450	TRUE	reported	1wgfaO
1551	rs77287889	A	G	0.0301	0.352	0.07927	9.297e-06	3019	GCST90001450	TRUE	reported	1wgfaO
1552	rs116691483	A	G	0.0235	0.3974	0.0895	9.326e-06	3019	GCST90001450	TRUE	reported	1wgfaO
1553	rs1800973	A	C	0.083	0.222	0.04861	5.122e-06	3019	GCST90001450	TRUE	reported	1wgfaO
1554	rs4899265	C	A	0.3475	0.139	0.02858	1.213e-06	3019	GCST90001450	TRUE	reported	1wgfaO
1555	rs146793376	G	T	0.0171	0.4639	0.104	8.438e-06	3019	GCST90001450	TRUE	reported	1wgfaO
1556	rs435806	C	T	0.2448	-0.1417	0.03127	6.083e-06	3019	GCST90001450	TRUE	reported	1wgfaO
1557	rs149543954	T	G	0.0517	0.295	0.06108	1.434e-06	3019	GCST90001450	TRUE	reported	1wgfaO
1558	rs141287837	C	T	0.0306	0.3492	0.07853	9.03e-06	3042	GCST90001451	TRUE	reported	DHyw6B
1559	rs71632979	G	A	0.2411	-0.1735	0.03187	5.561e-08	3042	GCST90001451	TRUE	reported	DHyw6B
1560	rs9919190	G	C	0.271	-0.1347	0.0301	7.842e-06	3042	GCST90001451	TRUE	reported	DHyw6B
1561	rs1997664	T	A	0.3613	0.1726	0.02854	1.657e-09	3042	GCST90001451	TRUE	reported	DHyw6B
1562	rs16862508	C	G	0.0225	0.4958	0.09077	5.093e-08	3042	GCST90001451	TRUE	reported	DHyw6B
1563	rs4987360	G	A	0.2763	0.3359	0.02969	4.369e-29	3042	GCST90001451	TRUE	reported	DHyw6B
1564	rs4656708	C	A	0.0457	-0.3294	0.06481	3.935e-07	3042	GCST90001451	TRUE	reported	DHyw6B
1565	rs6427213	G	A	0.1793	-0.2354	0.03589	6.394e-11	3042	GCST90001451	TRUE	reported	DHyw6B
1566	rs61805844	G	A	0.0417	0.381	0.06851	2.908e-08	3042	GCST90001451	TRUE	reported	DHyw6B
1567	rs149281010	A	G	0.0947	0.2456	0.04594	9.679e-08	3042	GCST90001451	TRUE	reported	DHyw6B
1568	rs11694457	C	T	0.0113	0.5758	0.1297	9.346e-06	3042	GCST90001451	TRUE	reported	DHyw6B
1569	rs62236339	A	T	0.0769	0.228	0.05043	6.403e-06	3042	GCST90001451	TRUE	reported	DHyw6B
1570	rs9859349	A	G	0.1205	0.227	0.04151	4.892e-08	3042	GCST90001451	TRUE	reported	DHyw6B
1571	rs9824107	A	C	0.106	-0.1976	0.04346	5.663e-06	3042	GCST90001451	TRUE	reported	DHyw6B
1572	rs36141595	G	A	0.2516	-0.1512	0.03196	2.34e-06	3042	GCST90001451	TRUE	reported	DHyw6B
1573	rs1816932	A	G	0.2855	0.1467	0.02962	7.767e-07	3042	GCST90001451	TRUE	reported	DHyw6B
1574	rs2399610	G	A	0.4988	-0.1315	0.02718	1.371e-06	3042	GCST90001451	TRUE	reported	DHyw6B
1575	rs17624563	G	C	0.0569	-0.2904	0.05766	5.017e-07	3042	GCST90001451	TRUE	reported	DHyw6B
1576	rs11249570	A	G	0.4578	-0.1315	0.02634	6.295e-07	3042	GCST90001451	TRUE	reported	DHyw6B
1577	rs717824	T	C	0.0396	-0.3108	0.06924	7.452e-06	3042	GCST90001451	TRUE	reported	DHyw6B
1578	rs76717104	T	C	0.0155	0.4905	0.109	7.02e-06	3042	GCST90001451	TRUE	reported	DHyw6B
1579	rs2124027	G	C	0.0212	-0.4256	0.09413	6.386e-06	3042	GCST90001451	TRUE	reported	DHyw6B
1580	rs530377	C	T	0.2206	0.1614	0.03252	7.282e-07	3042	GCST90001451	TRUE	reported	DHyw6B
1581	rs117765367	T	C	0.0403	0.2982	0.06733	9.824e-06	3042	GCST90001451	TRUE	reported	DHyw6B
1582	rs7139370	T	C	0.0676	0.2947	0.0539	4.963e-08	3042	GCST90001451	TRUE	reported	DHyw6B
1583	rs45487297	A	T	0.0135	0.6623	0.1201	3.745e-08	3042	GCST90001451	TRUE	reported	DHyw6B
1584	rs117309559	G	A	0.013	0.5719	0.1203	2.071e-06	3042	GCST90001451	TRUE	reported	DHyw6B
1585	rs12885380	T	A	0.0201	0.4455	0.09506	2.904e-06	3042	GCST90001451	TRUE	reported	DHyw6B
1586	rs7150584	T	C	0.1624	-0.1787	0.03646	9.955e-07	3042	GCST90001451	TRUE	reported	DHyw6B
1587	rs4899389	A	G	0.132	-0.1913	0.03943	1.281e-06	3042	GCST90001451	TRUE	reported	DHyw6B
1588	rs9807014	T	C	0.1333	-0.2057	0.0397	2.345e-07	3042	GCST90001451	TRUE	reported	DHyw6B
1589	rs9944612	A	C	0.283	0.1341	0.0294	5.309e-06	3042	GCST90001451	TRUE	reported	DHyw6B
1590	rs55859756	C	G	0.0866	0.2127	0.04782	8.937e-06	3042	GCST90001451	TRUE	reported	DHyw6B
1591	rs72660177	T	C	0.1018	-0.2006	0.04321	3.609e-06	3017	GCST90001452	TRUE	reported	H8Z1SA
1592	rs1407142	C	T	0.9123	0.201	0.04538	9.813e-06	3017	GCST90001452	TRUE	reported	H8Z1SA
1593	rs72724781	G	A	0.0041	0.9448	0.2002	2.469e-06	3017	GCST90001452	TRUE	reported	H8Z1SA
1594	rs55971447	T	C	0.231	-0.1809	0.03084	4.947e-09	3017	GCST90001452	TRUE	reported	H8Z1SA
1595	rs2404849	G	T	0.7463	0.1532	0.03003	3.597e-07	3017	GCST90001452	TRUE	reported	H8Z1SA
1596	rs3040901	T	C	0.2224	-0.1559	0.03322	2.808e-06	3017	GCST90001452	TRUE	reported	H8Z1SA
1597	rs13104041	A	G	0.0073	0.7057	0.155	5.496e-06	3017	GCST90001452	TRUE	reported	H8Z1SA
1598	rs72835655	T	G	0.0595	0.2484	0.05589	9.107e-06	3017	GCST90001452	TRUE	reported	H8Z1SA
1599	rs75220521	G	T	0.002	-1.36	0.2904	2.947e-06	3017	GCST90001452	TRUE	reported	H8Z1SA
1600	rs151194174	A	G	0.0305	-0.3559	0.07713	4.122e-06	3017	GCST90001452	TRUE	reported	H8Z1SA
1601	rs11772116	C	G	0.0766	0.225	0.04872	4.024e-06	3017	GCST90001452	TRUE	reported	H8Z1SA
1602	rs1268974	G	A	0.5486	0.117	0.02571	5.508e-06	3017	GCST90001452	TRUE	reported	H8Z1SA
1603	rs72830905	G	C	0.0058	0.7842	0.1758	8.432e-06	3017	GCST90001452	TRUE	reported	H8Z1SA
1604	rs11213272	G	A	0.027	0.3583	0.08017	8.133e-06	3017	GCST90001452	TRUE	reported	H8Z1SA
1605	rs10891433	T	A	0.3378	-0.1217	0.02721	7.994e-06	3017	GCST90001452	TRUE	reported	H8Z1SA
1606	rs12277397	T	G	0.1178	0.1808	0.0396	5.154e-06	3017	GCST90001452	TRUE	reported	H8Z1SA
1607	rs76524078	A	G	0.0023	1.307	0.2836	4.24e-06	3017	GCST90001452	TRUE	reported	H8Z1SA
1608	rs113800324	T	C	0.05	0.3099	0.05911	1.683e-07	3017	GCST90001452	TRUE	reported	H8Z1SA
1609	rs17474599	T	C	0.0146	-0.5233	0.1093	1.765e-06	3017	GCST90001452	TRUE	reported	H8Z1SA
1610	rs4899265	C	A	0.3474	0.1241	0.02747	6.439e-06	3017	GCST90001452	TRUE	reported	H8Z1SA
1611	rs77694582	A	G	0.0746	-0.2264	0.0505	7.66e-06	3017	GCST90001452	TRUE	reported	H8Z1SA
1612	rs4359381	C	G	0.06	0.2509	0.0547	4.7e-06	3017	GCST90001452	TRUE	reported	H8Z1SA
1613	rs12708874	T	A	0.7957	-0.1526	0.03262	3.009e-06	3017	GCST90001452	TRUE	reported	H8Z1SA
1614	rs34142458	G	A	0.8397	-0.1581	0.03498	6.421e-06	3017	GCST90001452	TRUE	reported	H8Z1SA
1615	rs9894233	A	T	0.0268	-0.4108	0.08485	1.355e-06	3017	GCST90001452	TRUE	reported	H8Z1SA
1616	rs150248455	A	G	0.0673	0.2439	0.05149	2.273e-06	3017	GCST90001452	TRUE	reported	H8Z1SA
1617	rs117545845	T	C	0.121	0.1774	0.03948	7.297e-06	3017	GCST90001452	TRUE	reported	H8Z1SA
1618	rs80087840	A	G	0.0105	-0.6187	0.1345	4.37e-06	3040	GCST90001453	TRUE	reported	oe6MbM
1619	rs191730825	G	A	0.0293	0.3846	0.08124	2.304e-06	3040	GCST90001453	TRUE	reported	oe6MbM
1620	rs116249234	A	G	0.0661	0.245	0.0552	9.398e-06	3040	GCST90001453	TRUE	reported	oe6MbM
1621	rs114693598	T	G	0.1418	-0.195	0.03862	4.683e-07	3040	GCST90001453	TRUE	reported	oe6MbM
1622	rs10924239	A	G	0.0993	0.207	0.04455	3.516e-06	3040	GCST90001453	TRUE	reported	oe6MbM
1623	rs114857887	A	G	0.0673	0.2479	0.05444	5.495e-06	3040	GCST90001453	TRUE	reported	oe6MbM
1624	rs10804278	T	C	0.387	0.1244	0.02742	5.936e-06	3040	GCST90001453	TRUE	reported	oe6MbM
1625	rs11921245	C	T	0.1456	0.1689	0.03761	7.323e-06	3040	GCST90001453	TRUE	reported	oe6MbM
1626	rs74610143	T	C	0.0125	0.5956	0.1263	2.522e-06	3040	GCST90001453	TRUE	reported	oe6MbM
1627	rs138567833	A	G	0.0895	-0.2161	0.0466	3.687e-06	3040	GCST90001453	TRUE	reported	oe6MbM
1628	rs73073066	T	C	0.0229	0.4544	0.08893	3.43e-07	3040	GCST90001453	TRUE	reported	oe6MbM
1629	rs11772116	C	G	0.0766	0.2479	0.05005	7.717e-07	3040	GCST90001453	TRUE	reported	oe6MbM
1630	rs6963508	C	G	0.3854	0.1216	0.02728	8.645e-06	3040	GCST90001453	TRUE	reported	oe6MbM
1631	rs13241407	G	A	0.0482	-0.2769	0.0616	7.23e-06	3040	GCST90001453	TRUE	reported	oe6MbM
1632	rs138091370	T	C	0.0133	0.5229	0.1173	8.546e-06	3040	GCST90001453	TRUE	reported	oe6MbM
1633	rs4922033	T	C	0.3901	0.1227	0.02728	7.182e-06	3040	GCST90001453	TRUE	reported	oe6MbM
1634	rs1469503	T	A	0.9564	0.2989	0.06464	3.908e-06	3040	GCST90001453	TRUE	reported	oe6MbM
1635	rs11610005	G	C	0.4359	-0.1298	0.02728	2.053e-06	3040	GCST90001453	TRUE	reported	oe6MbM
1636	rs57566659	C	G	0.0462	0.3077	0.06328	1.216e-06	3040	GCST90001453	TRUE	reported	oe6MbM
1637	rs1800973	A	C	0.0831	0.25	0.04806	2.11e-07	3040	GCST90001453	TRUE	reported	oe6MbM
1638	rs117909439	T	C	0.0089	-0.6373	0.1427	8.254e-06	3040	GCST90001453	TRUE	reported	oe6MbM
1639	rs62002392	G	A	0.1118	0.1991	0.04263	3.121e-06	3040	GCST90001453	TRUE	reported	oe6MbM
1640	rs16952634	A	G	0.1033	-0.1976	0.04413	7.816e-06	3040	GCST90001453	TRUE	reported	oe6MbM
1641	rs4468691	G	A	0.7286	0.1484	0.03016	9.13e-07	3040	GCST90001453	TRUE	reported	oe6MbM
1642	rs116605385	G	A	0.0133	0.5218	0.1168	8.189e-06	3018	GCST90001454	TRUE	reported	yRtw4a
1643	rs74805957	T	C	0.0396	0.3042	0.06703	5.907e-06	3018	GCST90001454	TRUE	reported	yRtw4a
1644	rs115431394	C	A	0.0096	0.5986	0.134	8.267e-06	3018	GCST90001454	TRUE	reported	yRtw4a
1645	rs1320172	T	C	0.2179	0.1401	0.03165	9.923e-06	3018	GCST90001454	TRUE	reported	yRtw4a
1646	rs111224423	G	C	0.0409	-0.2927	0.06581	8.977e-06	3018	GCST90001454	TRUE	reported	yRtw4a
1647	rs7437802	T	C	0.6269	-0.1209	0.02713	8.653e-06	3018	GCST90001454	TRUE	reported	yRtw4a
1648	rs3797612	C	T	0.4606	0.1137	0.02564	9.529e-06	3018	GCST90001454	TRUE	reported	yRtw4a
1649	rs10948829	G	A	0.0911	-0.2094	0.0463	6.346e-06	3018	GCST90001454	TRUE	reported	yRtw4a
1650	rs10980077	A	G	0.3118	-0.1284	0.0283	5.898e-06	3018	GCST90001454	TRUE	reported	yRtw4a
1651	rs10759491	T	C	0.4032	-0.1197	0.02688	8.75e-06	3018	GCST90001454	TRUE	reported	yRtw4a
1652	rs10887149	A	G	0.3101	0.1276	0.02858	8.364e-06	3018	GCST90001454	TRUE	reported	yRtw4a
1653	rs28680389	A	G	0.0747	0.2396	0.04966	1.473e-06	3018	GCST90001454	TRUE	reported	yRtw4a
1654	rs938447	C	T	0.6473	0.1364	0.02743	6.939e-07	3018	GCST90001454	TRUE	reported	yRtw4a
1655	rs148420500	A	G	0.0209	-0.4212	0.08981	2.864e-06	3018	GCST90001454	TRUE	reported	yRtw4a
1656	rs139554006	A	G	0.0255	0.3934	0.08287	2.165e-06	3018	GCST90001454	TRUE	reported	yRtw4a
1657	rs4899265	C	A	0.3474	0.1267	0.02759	4.527e-06	3018	GCST90001454	TRUE	reported	yRtw4a
1658	rs144348353	T	G	0.0295	0.3569	0.07891	6.314e-06	3018	GCST90001454	TRUE	reported	yRtw4a
1659	rs7190107	A	T	0.2169	-0.1416	0.03148	7.06e-06	3018	GCST90001454	TRUE	reported	yRtw4a
1660	rs2240899	C	G	0.6678	-0.1231	0.02767	8.885e-06	3018	GCST90001454	TRUE	reported	yRtw4a
1661	rs117545845	T	C	0.1209	0.1995	0.03962	5.047e-07	3018	GCST90001454	TRUE	reported	yRtw4a
1662	rs76234991	T	A	0.0178	0.4559	0.1027	9.4e-06	3041	GCST90001455	TRUE	reported	eCS7wQ
1663	rs9919190	G	C	0.271	-0.1352	0.02971	5.53e-06	3041	GCST90001455	TRUE	reported	eCS7wQ
1664	rs4668750	A	G	0.0524	0.2764	0.05873	2.633e-06	3041	GCST90001455	TRUE	reported	eCS7wQ
1665	rs356651	T	C	0.8576	-0.176	0.03878	5.878e-06	3041	GCST90001455	TRUE	reported	eCS7wQ
1666	rs6430066	C	T	0.329	0.1271	0.02872	9.975e-06	3041	GCST90001455	TRUE	reported	eCS7wQ
1667	rs151240896	G	A	0.0702	-0.2473	0.0512	1.427e-06	3041	GCST90001455	TRUE	reported	eCS7wQ
1668	rs2955643	A	G	0.4513	0.1248	0.02633	2.235e-06	3041	GCST90001455	TRUE	reported	eCS7wQ
1669	rs2728935	A	G	0.0288	-0.3759	0.08016	2.854e-06	3041	GCST90001455	TRUE	reported	eCS7wQ
1670	rs12485444	A	T	0.4742	0.1287	0.02682	1.673e-06	3041	GCST90001455	TRUE	reported	eCS7wQ
1671	rs111224423	G	C	0.0406	-0.2995	0.06702	8.148e-06	3041	GCST90001455	TRUE	reported	eCS7wQ
1672	rs189575603	C	T	0.0059	-0.8168	0.1726	2.315e-06	3041	GCST90001455	TRUE	reported	eCS7wQ
1673	rs10257997	C	T	0.0991	-0.2011	0.04449	6.405e-06	3041	GCST90001455	TRUE	reported	eCS7wQ
1674	rs11766800	T	A	0.1981	-0.1541	0.03378	5.289e-06	3041	GCST90001455	TRUE	reported	eCS7wQ
1675	rs4947401	C	T	0.5952	0.1246	0.02794	8.569e-06	3041	GCST90001455	TRUE	reported	eCS7wQ
1676	rs1969797	A	T	0.0064	0.807	0.1756	4.491e-06	3041	GCST90001455	TRUE	reported	eCS7wQ
1677	rs78736203	A	G	0.0449	-0.2955	0.06541	6.487e-06	3041	GCST90001455	TRUE	reported	eCS7wQ
1678	rs35079623	C	T	0.0344	0.3488	0.07433	2.809e-06	3041	GCST90001455	TRUE	reported	eCS7wQ
1679	rs765044	G	T	0.2292	0.1523	0.03151	1.401e-06	3041	GCST90001455	TRUE	reported	eCS7wQ
1680	rs5761319	T	A	0.479	0.1333	0.02676	6.655e-07	3041	GCST90001455	TRUE	reported	eCS7wQ
1681	rs72660177	T	C	0.1017	-0.198	0.04402	7.138e-06	3019	GCST90001456	TRUE	reported	of9Zdz
1682	rs56186608	T	C	0.3741	-0.1271	0.02801	5.888e-06	3019	GCST90001456	TRUE	reported	of9Zdz
1683	rs116484930	T	C	0.0012	1.839	0.4029	5.226e-06	3019	GCST90001456	TRUE	reported	of9Zdz
1684	rs561934182	G	C	0.0035	1.163	0.2505	3.613e-06	3019	GCST90001456	TRUE	reported	of9Zdz
1685	rs2404849	G	T	0.7464	0.1466	0.03065	1.796e-06	3019	GCST90001456	TRUE	reported	of9Zdz
1686	rs506388	G	T	0.632	0.1258	0.02806	7.664e-06	3019	GCST90001456	TRUE	reported	of9Zdz
1687	rs548306594	C	T	0.0187	-0.502	0.1059	2.231e-06	3019	GCST90001456	TRUE	reported	of9Zdz
1688	rs74610143	T	C	0.0124	0.5811	0.1256	3.839e-06	3019	GCST90001456	TRUE	reported	of9Zdz
1689	rs6808893	T	C	0.5711	-0.1285	0.02714	2.312e-06	3019	GCST90001456	TRUE	reported	of9Zdz
1690	rs2295270	A	G	0.19	0.1631	0.03419	1.919e-06	3019	GCST90001456	TRUE	reported	of9Zdz
1691	rs55651060	T	G	0.0157	-0.5072	0.1058	1.715e-06	3019	GCST90001456	TRUE	reported	of9Zdz
1692	rs151194174	A	G	0.0305	-0.3754	0.07868	1.919e-06	3019	GCST90001456	TRUE	reported	of9Zdz
1693	rs2587473	T	C	0.2433	-0.1584	0.03131	4.466e-07	3019	GCST90001456	TRUE	reported	of9Zdz
1694	rs12277397	T	G	0.1179	0.1863	0.04033	4e-06	3019	GCST90001456	TRUE	reported	of9Zdz
1695	rs148420500	A	G	0.0209	-0.4097	0.091	6.97e-06	3019	GCST90001456	TRUE	reported	of9Zdz
1696	rs112353331	T	C	0.0197	-0.4377	0.09729	7.08e-06	3019	GCST90001456	TRUE	reported	of9Zdz
1697	rs76376209	T	C	0.1423	-0.1651	0.03714	9.128e-06	3019	GCST90001456	TRUE	reported	of9Zdz
1698	rs9894233	A	T	0.0268	-0.3853	0.08638	8.469e-06	3019	GCST90001456	TRUE	reported	of9Zdz
1699	rs117545845	T	C	0.1211	0.189	0.04018	2.678e-06	3019	GCST90001456	TRUE	reported	of9Zdz
1700	rs191730825	G	A	0.0293	0.3732	0.08142	4.748e-06	3042	GCST90001457	TRUE	reported	1u7y87
1701	rs77361483	T	C	0.0661	0.2544	0.05533	4.455e-06	3042	GCST90001457	TRUE	reported	1u7y87
1702	rs74610143	T	C	0.0125	0.6697	0.1264	1.261e-07	3042	GCST90001457	TRUE	reported	1u7y87
1703	rs6808893	T	C	0.5717	-0.1582	0.02739	8.472e-09	3042	GCST90001457	TRUE	reported	1u7y87
1704	rs76838015	A	G	0.0003	3.194	0.7173	8.758e-06	3042	GCST90001457	TRUE	reported	1u7y87
1705	rs35237330	A	G	0.0971	-0.2309	0.04538	3.824e-07	3042	GCST90001457	TRUE	reported	1u7y87
1706	rs151194174	A	G	0.0307	-0.3496	0.07892	9.747e-06	3042	GCST90001457	TRUE	reported	1u7y87
1707	rs78175301	G	A	0.0251	0.4043	0.0873	3.785e-06	3042	GCST90001457	TRUE	reported	1u7y87
1708	rs6942832	T	A	0.4196	0.1238	0.02716	5.395e-06	3042	GCST90001457	TRUE	reported	1u7y87
1709	rs11785252	A	C	0.7429	-0.1459	0.03084	2.321e-06	3042	GCST90001457	TRUE	reported	1u7y87
1710	rs2587473	T	C	0.2431	-0.1412	0.03166	8.468e-06	3042	GCST90001457	TRUE	reported	1u7y87
1711	rs117853201	A	G	0.0074	0.6992	0.1547	6.473e-06	3042	GCST90001457	TRUE	reported	1u7y87
1712	rs1469503	T	A	0.9564	0.304	0.06476	2.805e-06	3042	GCST90001457	TRUE	reported	1u7y87
1713	rs7101558	G	A	0.044	-0.3015	0.06462	3.213e-06	3042	GCST90001457	TRUE	reported	1u7y87
1714	rs76968110	A	G	0.0189	-0.447	0.0967	3.953e-06	3042	GCST90001457	TRUE	reported	1u7y87
1715	rs76376209	T	C	0.1418	-0.1798	0.03753	1.749e-06	3042	GCST90001457	TRUE	reported	1u7y87
1716	rs9897015	A	G	0.3922	-0.1267	0.02729	3.588e-06	3042	GCST90001457	TRUE	reported	1u7y87
1717	rs35766275	A	G	0.2357	-0.1392	0.03125	8.68e-06	3042	GCST90001457	TRUE	reported	1u7y87
1718	rs6038180	C	T	0.2936	0.1304	0.02905	7.413e-06	3042	GCST90001457	TRUE	reported	1u7y87
1719	rs143643742	G	A	0.0168	-0.4681	0.1043	7.461e-06	3042	GCST90001457	TRUE	reported	1u7y87
1720	rs141320646	A	G	0.005	0.8749	0.1843	2.145e-06	3387	GCST90001458	TRUE	reported	FDCqjt
1721	rs2209358	T	G	0.5068	-0.1173	0.02544	4.177e-06	3387	GCST90001458	TRUE	reported	FDCqjt
1722	rs1316275	A	G	0.3671	0.1181	0.02614	6.445e-06	3387	GCST90001458	TRUE	reported	FDCqjt
1723	rs2820576	T	C	0.6131	-0.1381	0.02602	1.175e-07	3387	GCST90001458	TRUE	reported	FDCqjt
1724	rs114396963	A	T	0.1014	-0.1978	0.04216	2.819e-06	3387	GCST90001458	TRUE	reported	FDCqjt
1725	rs4656251	G	A	0.5654	0.1358	0.02624	2.397e-07	3387	GCST90001458	TRUE	reported	FDCqjt
1726	rs35161722	T	C	0.0232	0.4292	0.08648	7.266e-07	3387	GCST90001458	TRUE	reported	FDCqjt
1727	rs79017888	C	G	0.0165	0.4741	0.09991	2.171e-06	3387	GCST90001458	TRUE	reported	FDCqjt
1728	rs551882	C	A	0.408	0.1668	0.02629	2.54e-10	3387	GCST90001458	TRUE	reported	FDCqjt
1729	rs191217950	A	G	0.0096	0.7508	0.1289	6.186e-09	3387	GCST90001458	TRUE	reported	FDCqjt
1730	rs75072970	C	T	0.0531	0.3859	0.05732	1.94e-11	3387	GCST90001458	TRUE	reported	FDCqjt
1731	rs78180560	G	A	0.0647	0.3578	0.05304	1.791e-11	3387	GCST90001458	TRUE	reported	FDCqjt
1732	rs33941127	T	C	0.2309	-0.1844	0.03059	1.818e-09	3387	GCST90001458	TRUE	reported	FDCqjt
1733	rs76265753	T	C	0.021	0.4798	0.08913	7.814e-08	3387	GCST90001458	TRUE	reported	FDCqjt
1734	rs75213764	T	C	0.1957	-0.1821	0.03196	1.306e-08	3387	GCST90001458	TRUE	reported	FDCqjt
1735	rs9651035	T	C	0.3249	0.256	0.02747	2.046e-20	3387	GCST90001458	TRUE	reported	FDCqjt
1736	rs7532602	A	G	0.1916	0.3352	0.03262	2.046e-24	3387	GCST90001458	TRUE	reported	FDCqjt
1737	rs142405270	G	A	0.0449	-0.3433	0.0635	6.892e-08	3387	GCST90001458	TRUE	reported	FDCqjt
1738	rs12135728	T	G	0.3364	-0.2339	0.02712	9.764e-18	3387	GCST90001458	TRUE	reported	FDCqjt
1739	rs4326638	C	T	0.7285	0.2123	0.02844	1.057e-13	3387	GCST90001458	TRUE	reported	FDCqjt
1740	rs142120486	C	G	0.1469	-0.2935	0.03674	1.873e-15	3387	GCST90001458	TRUE	reported	FDCqjt
1741	rs35855160	A	G	0.2028	-0.2345	0.03207	3.271e-13	3387	GCST90001458	TRUE	reported	FDCqjt
1742	rs71632979	G	A	0.2449	0.6546	0.02797	2.289e-112	3387	GCST90001458	TRUE	reported	FDCqjt
1743	rs56317648	T	C	0.274	-0.3214	0.02869	1.272e-28	3387	GCST90001458	TRUE	reported	FDCqjt
1744	rs111504845	A	G	0.2901	-0.2483	0.02852	4.836e-18	3387	GCST90001458	TRUE	reported	FDCqjt
1745	rs408849	T	C	0.3533	-0.2724	0.02679	6.048e-24	3387	GCST90001458	TRUE	reported	FDCqjt
1746	rs72704075	T	C	0.0267	0.6156	0.07661	1.269e-15	3387	GCST90001458	TRUE	reported	FDCqjt
1747	rs1503813	G	A	0.2792	0.1743	0.02853	1.112e-09	3387	GCST90001458	TRUE	reported	FDCqjt
1748	rs71634909	A	G	0.1054	0.2483	0.04234	4.939e-09	3387	GCST90001458	TRUE	reported	FDCqjt
1749	rs76652463	A	G	0.0559	0.261	0.05498	2.136e-06	3387	GCST90001458	TRUE	reported	FDCqjt
1750	rs112750600	T	C	0.0114	0.607	0.1176	2.587e-07	3387	GCST90001458	TRUE	reported	FDCqjt
1751	rs139376787	A	G	0.0753	-0.2569	0.04871	1.418e-07	3387	GCST90001458	TRUE	reported	FDCqjt
1752	rs114676248	C	T	0.0627	0.5728	0.0543	1.278e-25	3387	GCST90001458	TRUE	reported	FDCqjt
1753	rs10918341	G	A	0.7188	-0.1479	0.02826	1.771e-07	3387	GCST90001458	TRUE	reported	FDCqjt
1754	rs7527826	A	G	0.4474	0.1275	0.02592	9.127e-07	3387	GCST90001458	TRUE	reported	FDCqjt
1755	rs35211479	G	T	0.7189	0.1649	0.02937	2.132e-08	3387	GCST90001458	TRUE	reported	FDCqjt
1756	rs6671271	A	G	0.0261	0.3623	0.0793	5.091e-06	3387	GCST90001458	TRUE	reported	FDCqjt
1757	rs12036432	A	C	0.3102	0.1352	0.02725	7.346e-07	3387	GCST90001458	TRUE	reported	FDCqjt
1758	rs34622012	G	A	0.1202	0.2123	0.03878	4.701e-08	3387	GCST90001458	TRUE	reported	FDCqjt
1759	rs4657262	G	A	0.0601	0.2468	0.05345	4.042e-06	3387	GCST90001458	TRUE	reported	FDCqjt
1760	rs142472859	C	T	0.0061	0.7935	0.1634	1.254e-06	3387	GCST90001458	TRUE	reported	FDCqjt
1761	rs72794768	A	C	0.012	0.5531	0.1168	2.27e-06	3387	GCST90001458	TRUE	reported	FDCqjt
1762	rs17017403	C	T	0.0977	-0.2007	0.04301	3.18e-06	3387	GCST90001458	TRUE	reported	FDCqjt
1763	rs115389169	T	C	0.0118	-0.5608	0.1242	6.543e-06	3387	GCST90001458	TRUE	reported	FDCqjt
1764	rs4681269	G	A	0.4244	-0.1157	0.02587	7.97e-06	3387	GCST90001458	TRUE	reported	FDCqjt
1765	rs17036497	T	C	0.0136	-0.4793	0.1065	6.984e-06	3387	GCST90001458	TRUE	reported	FDCqjt
1766	rs79275634	A	G	0.0106	0.574	0.1265	5.907e-06	3387	GCST90001458	TRUE	reported	FDCqjt
1767	rs76168011	G	C	0.0049	-0.8214	0.1815	6.251e-06	3387	GCST90001458	TRUE	reported	FDCqjt
1768	rs62504404	A	G	0.4846	0.1205	0.0252	1.813e-06	3387	GCST90001458	TRUE	reported	FDCqjt
1769	rs16938204	T	C	0.2938	0.1297	0.02755	2.609e-06	3387	GCST90001458	TRUE	reported	FDCqjt
1770	rs138949944	T	C	0.0018	-1.325	0.2906	5.287e-06	3387	GCST90001458	TRUE	reported	FDCqjt
1771	rs10746769	C	T	0.8078	-0.1438	0.03219	8.214e-06	3387	GCST90001458	TRUE	reported	FDCqjt
1772	rs10763776	A	T	0.428	-0.1158	0.02585	7.761e-06	3387	GCST90001458	TRUE	reported	FDCqjt
1773	rs17711429	G	A	0.0214	0.3915	0.08829	9.547e-06	3387	GCST90001458	TRUE	reported	FDCqjt
1774	rs206131	T	C	0.3106	-0.1238	0.02757	7.343e-06	3387	GCST90001458	TRUE	reported	FDCqjt
1775	rs1664690	T	A	0.9117	0.1978	0.04469	9.851e-06	3387	GCST90001458	TRUE	reported	FDCqjt
1776	rs147711004	A	G	0.0009	-1.922	0.4296	7.945e-06	3387	GCST90001458	TRUE	reported	FDCqjt
1777	rs147431504	G	C	0.0038	0.9423	0.2032	3.642e-06	3387	GCST90001458	TRUE	reported	FDCqjt
1778	rs6048352	G	A	0.6811	-0.1264	0.02708	3.167e-06	3387	GCST90001458	TRUE	reported	FDCqjt
1779	rs4656251	G	A	0.5642	0.12	0.02651	6.23e-06	3410	GCST90001459	TRUE	reported	aHNI6U
1780	rs143032729	G	A	0.0326	0.3784	0.07426	3.667e-07	3410	GCST90001459	TRUE	reported	aHNI6U
1781	rs12401994	T	G	0.1428	-0.1684	0.03705	5.691e-06	3410	GCST90001459	TRUE	reported	aHNI6U
1782	rs35161722	T	C	0.0232	0.5186	0.08713	2.909e-09	3410	GCST90001459	TRUE	reported	aHNI6U
1783	rs480104	G	C	0.1745	0.1758	0.03494	5.15e-07	3410	GCST90001459	TRUE	reported	aHNI6U
1784	rs143140559	T	C	0.0094	0.6438	0.1286	5.785e-07	3410	GCST90001459	TRUE	reported	aHNI6U
1785	rs75072970	C	T	0.0531	0.2837	0.05799	1.043e-06	3410	GCST90001459	TRUE	reported	aHNI6U
1786	rs78180560	G	A	0.0642	0.3092	0.05367	9.084e-09	3410	GCST90001459	TRUE	reported	aHNI6U
1787	rs33941127	T	C	0.2318	-0.1843	0.03085	2.557e-09	3410	GCST90001459	TRUE	reported	aHNI6U
1788	rs76265753	T	C	0.021	0.4294	0.09016	1.99e-06	3410	GCST90001459	TRUE	reported	aHNI6U
1789	rs9651035	T	C	0.3249	0.184	0.02797	5.484e-11	3410	GCST90001459	TRUE	reported	aHNI6U
1790	rs111516661	T	C	0.0956	-0.2442	0.04384	2.724e-08	3410	GCST90001459	TRUE	reported	aHNI6U
1791	rs7532602	A	G	0.1918	0.3065	0.03314	3.844e-20	3410	GCST90001459	TRUE	reported	aHNI6U
1792	rs12135728	T	G	0.3364	-0.1981	0.02751	7.384e-13	3410	GCST90001459	TRUE	reported	aHNI6U
1793	rs4326638	C	T	0.729	0.1726	0.02881	2.321e-09	3410	GCST90001459	TRUE	reported	aHNI6U
1794	rs142120486	C	G	0.1469	-0.2613	0.03739	3.34e-12	3410	GCST90001459	TRUE	reported	aHNI6U
1795	rs35855160	A	G	0.2032	-0.1969	0.03242	1.402e-09	3410	GCST90001459	TRUE	reported	aHNI6U
1796	rs71632979	G	A	0.2447	0.6258	0.0287	8.46e-99	3410	GCST90001459	TRUE	reported	aHNI6U
1797	rs56317648	T	C	0.2738	-0.2769	0.02916	4.04e-21	3410	GCST90001459	TRUE	reported	aHNI6U
1798	rs111504845	A	G	0.2899	-0.2521	0.02886	3.778e-18	3410	GCST90001459	TRUE	reported	aHNI6U
1799	rs546183406	T	G	0.0718	0.4853	0.05094	2.97e-21	3410	GCST90001459	TRUE	reported	aHNI6U
1800	rs408849	T	C	0.3538	-0.2355	0.02727	8.762e-18	3410	GCST90001459	TRUE	reported	aHNI6U
1801	rs72704075	T	C	0.0267	0.6081	0.077	3.795e-15	3410	GCST90001459	TRUE	reported	aHNI6U
1802	rs1503813	G	A	0.2792	0.1612	0.02898	2.85e-08	3410	GCST90001459	TRUE	reported	aHNI6U
1803	rs12756470	C	G	0.0696	0.2726	0.05163	1.366e-07	3410	GCST90001459	TRUE	reported	aHNI6U
1804	rs7527826	A	G	0.4479	0.1233	0.02617	2.562e-06	3410	GCST90001459	TRUE	reported	aHNI6U
1805	rs164423	G	A	0.6026	0.1278	0.02661	1.623e-06	3410	GCST90001459	TRUE	reported	aHNI6U
1806	rs66512249	G	C	0.077	-0.2392	0.04853	8.657e-07	3410	GCST90001459	TRUE	reported	aHNI6U
1807	rs4657262	G	A	0.0598	0.2396	0.05384	8.896e-06	3410	GCST90001459	TRUE	reported	aHNI6U
1808	rs142472859	C	T	0.006	0.7369	0.1648	8.074e-06	3410	GCST90001459	TRUE	reported	aHNI6U
1809	rs66730637	T	C	0.0839	-0.2154	0.04634	3.478e-06	3410	GCST90001459	TRUE	reported	aHNI6U
1810	rs7577824	A	G	0.4757	-0.1227	0.02584	2.147e-06	3410	GCST90001459	TRUE	reported	aHNI6U
1811	rs141267173	T	C	0.0531	-0.2542	0.05602	5.899e-06	3410	GCST90001459	TRUE	reported	aHNI6U
1812	rs11715127	C	G	0.1276	-0.1682	0.03678	4.995e-06	3410	GCST90001459	TRUE	reported	aHNI6U
1813	rs62272723	T	G	0.0501	0.2972	0.05987	7.267e-07	3410	GCST90001459	TRUE	reported	aHNI6U
1814	rs196051	G	A	0.3971	0.1185	0.02668	9.165e-06	3410	GCST90001459	TRUE	reported	aHNI6U
1815	rs114586806	T	C	0.0292	0.3577	0.07639	2.933e-06	3410	GCST90001459	TRUE	reported	aHNI6U
1816	rs78726632	C	G	0.0097	-0.6159	0.1305	2.444e-06	3410	GCST90001459	TRUE	reported	aHNI6U
1817	rs876036	C	T	0.2645	0.1584	0.02961	9.422e-08	3410	GCST90001459	TRUE	reported	aHNI6U
1818	rs4921823	T	C	0.0362	-0.3324	0.07035	2.394e-06	3410	GCST90001459	TRUE	reported	aHNI6U
1819	rs17767335	C	T	0.0023	1.198	0.2622	5.087e-06	3410	GCST90001459	TRUE	reported	aHNI6U
1820	rs34547718	G	T	0.2875	-0.1378	0.02808	9.673e-07	3410	GCST90001459	TRUE	reported	aHNI6U
1821	rs145330472	A	G	0.0265	-0.3648	0.07932	4.398e-06	3410	GCST90001459	TRUE	reported	aHNI6U
1822	rs1330145	G	T	0.5802	0.1193	0.02592	4.351e-06	3410	GCST90001459	TRUE	reported	aHNI6U
1823	rs1571857	T	C	0.0855	-0.2037	0.04568	8.53e-06	3410	GCST90001459	TRUE	reported	aHNI6U
1824	rs4752481	T	G	0.4535	0.1266	0.02587	1.034e-06	3410	GCST90001459	TRUE	reported	aHNI6U
1825	rs10735429	G	A	0.7411	-0.1364	0.02991	5.313e-06	3410	GCST90001459	TRUE	reported	aHNI6U
1826	rs73180904	T	C	0.0842	0.2116	0.04675	6.223e-06	3410	GCST90001459	TRUE	reported	aHNI6U
1827	rs79691782	T	C	0.0783	-0.223	0.04904	5.629e-06	3410	GCST90001459	TRUE	reported	aHNI6U
1828	rs79631949	T	C	0.0136	0.5111	0.1141	7.711e-06	3410	GCST90001459	TRUE	reported	aHNI6U
1829	rs73064521	T	A	0.0466	-0.2695	0.05971	6.581e-06	3410	GCST90001459	TRUE	reported	aHNI6U
1830	rs6079813	A	G	0.0136	-0.5066	0.1102	4.438e-06	3410	GCST90001459	TRUE	reported	aHNI6U
1831	rs12628370	T	C	0.1474	-0.1675	0.03597	3.35e-06	3410	GCST90001459	TRUE	reported	aHNI6U
1832	rs6751072	T	C	0.0957	-0.1841	0.04126	8.415e-06	3374	GCST90001460	TRUE	reported	jelKS0
1833	rs12616455	A	G	0.7121	0.1321	0.02633	5.573e-07	3374	GCST90001460	TRUE	reported	jelKS0
1834	rs6708784	G	A	0.4784	0.1169	0.02406	1.243e-06	3374	GCST90001460	TRUE	reported	jelKS0
1835	rs935613	T	C	0.6052	-0.1391	0.02505	3.035e-08	3374	GCST90001460	TRUE	reported	jelKS0
1836	rs2164210	C	T	0.3244	0.1937	0.02628	2.118e-13	3374	GCST90001460	TRUE	reported	jelKS0
1837	rs1356706	C	T	0.8031	-0.1752	0.03037	8.683e-09	3374	GCST90001460	TRUE	reported	jelKS0
1838	rs57599175	G	A	0.3884	-0.1174	0.02459	1.868e-06	3374	GCST90001460	TRUE	reported	jelKS0
1839	rs115638174	T	C	0.0052	-0.7983	0.166	1.593e-06	3374	GCST90001460	TRUE	reported	jelKS0
1840	rs7560153	G	T	0.0071	-0.6432	0.1424	6.512e-06	3374	GCST90001460	TRUE	reported	jelKS0
1841	rs192992420	T	C	0.0012	-1.742	0.3865	6.779e-06	3374	GCST90001460	TRUE	reported	jelKS0
1842	rs77908862	C	T	0.071	0.2251	0.04706	1.794e-06	3374	GCST90001460	TRUE	reported	jelKS0
1843	rs62354582	T	C	0.0133	0.5481	0.1034	1.245e-07	3374	GCST90001460	TRUE	reported	jelKS0
1844	rs2545798	A	T	0.4813	0.1163	0.02379	1.052e-06	3374	GCST90001460	TRUE	reported	jelKS0
1845	rs144152085	G	C	0.0009	-1.824	0.3956	4.166e-06	3374	GCST90001460	TRUE	reported	jelKS0
1846	rs186765793	T	C	0.0325	-0.3111	0.06766	4.418e-06	3374	GCST90001460	TRUE	reported	jelKS0
1847	rs73064418	C	T	0.0702	-0.2167	0.04768	5.687e-06	3374	GCST90001460	TRUE	reported	jelKS0
1848	rs876039	C	G	0.2619	-0.1971	0.02752	9.514e-13	3374	GCST90001460	TRUE	reported	jelKS0
1849	rs117039412	A	T	0.0007	2.012	0.4152	1.317e-06	3374	GCST90001460	TRUE	reported	jelKS0
1850	rs11776881	C	A	0.4092	0.1139	0.02439	3.141e-06	3374	GCST90001460	TRUE	reported	jelKS0
1851	rs17108993	G	C	0.0141	-0.4462	0.1003	8.932e-06	3374	GCST90001460	TRUE	reported	jelKS0
1852	rs2862050	T	C	0.818	-0.1453	0.03097	2.816e-06	3374	GCST90001460	TRUE	reported	jelKS0
1853	rs55901425	C	T	0.0028	1.044	0.2255	3.811e-06	3374	GCST90001460	TRUE	reported	jelKS0
1854	rs117112573	C	G	0.0202	0.3807	0.0838	5.737e-06	3374	GCST90001460	TRUE	reported	jelKS0
1855	rs117839924	C	T	0.0015	1.338	0.2948	5.868e-06	3374	GCST90001460	TRUE	reported	jelKS0
1856	rs17582557	C	T	0.0169	0.4301	0.09125	2.543e-06	3374	GCST90001460	TRUE	reported	jelKS0
1857	rs217667	T	C	0.1457	0.1614	0.03341	1.424e-06	3374	GCST90001460	TRUE	reported	jelKS0
1858	rs76924856	G	T	0.0637	-0.2103	0.04684	7.321e-06	3374	GCST90001460	TRUE	reported	jelKS0
1859	rs138423727	C	T	0.0313	0.3131	0.06882	5.554e-06	3374	GCST90001460	TRUE	reported	jelKS0
1860	rs142129101	C	A	0.0056	-0.7037	0.155	5.853e-06	3374	GCST90001460	TRUE	reported	jelKS0
1861	rs147983983	G	T	0.0319	0.3127	0.06932	6.695e-06	3374	GCST90001460	TRUE	reported	jelKS0
1862	rs16944211	T	C	0.0027	-1.205	0.2342	2.809e-07	3374	GCST90001460	TRUE	reported	jelKS0
1863	rs117990934	C	G	0.0019	-1.178	0.2619	7.067e-06	3374	GCST90001460	TRUE	reported	jelKS0
1864	rs16977238	A	G	0.1432	0.152	0.034	8.071e-06	3374	GCST90001460	TRUE	reported	jelKS0
1865	rs10853636	G	A	0.4413	0.1138	0.02422	2.727e-06	3374	GCST90001460	TRUE	reported	jelKS0
1866	rs12144062	T	C	0.1464	0.1591	0.03557	8.003e-06	3374	GCST90001461	TRUE	reported	v9KGEo
1867	rs2494208	A	G	0.7503	-0.1486	0.02899	3.121e-07	3374	GCST90001461	TRUE	reported	v9KGEo
1868	rs114396963	A	T	0.1017	-0.1943	0.04172	3.319e-06	3374	GCST90001461	TRUE	reported	v9KGEo
1869	rs4656251	G	A	0.5659	0.1273	0.02603	1.041e-06	3374	GCST90001461	TRUE	reported	v9KGEo
1870	rs551882	C	A	0.408	0.1512	0.02613	7.948e-09	3374	GCST90001461	TRUE	reported	v9KGEo
1871	rs191217950	A	G	0.0096	0.6722	0.127	1.276e-07	3374	GCST90001461	TRUE	reported	v9KGEo
1872	rs75072970	C	T	0.0532	0.3483	0.05681	9.739e-10	3374	GCST90001461	TRUE	reported	v9KGEo
1873	rs78180560	G	A	0.0648	0.3252	0.05249	6.532e-10	3374	GCST90001461	TRUE	reported	v9KGEo
1874	rs76265753	T	C	0.021	0.4289	0.08825	1.224e-06	3374	GCST90001461	TRUE	reported	v9KGEo
1875	rs75213764	T	C	0.1961	-0.1405	0.03173	9.89e-06	3374	GCST90001461	TRUE	reported	v9KGEo
1876	rs9651035	T	C	0.3251	0.2381	0.02728	4.005e-18	3374	GCST90001461	TRUE	reported	v9KGEo
1877	rs7532602	A	G	0.1921	0.2854	0.03248	2.436e-18	3374	GCST90001461	TRUE	reported	v9KGEo
1878	rs142405270	G	A	0.0451	-0.3094	0.06305	9.721e-07	3374	GCST90001461	TRUE	reported	v9KGEo
1879	rs12135728	T	G	0.3371	-0.1905	0.02699	2.059e-12	3374	GCST90001461	TRUE	reported	v9KGEo
1880	rs4326638	C	T	0.7294	0.1961	0.02821	4.371e-12	3374	GCST90001461	TRUE	reported	v9KGEo
1881	rs142120486	C	G	0.1473	-0.2442	0.03658	2.87e-11	3374	GCST90001461	TRUE	reported	v9KGEo
1882	rs35855160	A	G	0.2023	-0.2173	0.03183	1.034e-11	3374	GCST90001461	TRUE	reported	v9KGEo
1883	rs6427596	T	G	0.6417	0.2004	0.0267	7.733e-14	3374	GCST90001461	TRUE	reported	v9KGEo
1884	rs55971447	T	C	0.2358	0.5889	0.02846	1.198e-89	3374	GCST90001461	TRUE	reported	v9KGEo
1885	rs56317648	T	C	0.2742	-0.2795	0.02856	2.507e-22	3374	GCST90001461	TRUE	reported	v9KGEo
1886	rs34754216	T	C	0.3817	-0.161	0.0267	1.822e-09	3374	GCST90001461	TRUE	reported	v9KGEo
1887	rs408849	T	C	0.3533	-0.2456	0.02666	5.523e-20	3374	GCST90001461	TRUE	reported	v9KGEo
1888	rs72704075	T	C	0.0268	0.5368	0.07577	1.696e-12	3374	GCST90001461	TRUE	reported	v9KGEo
1889	rs11810305	A	G	0.2787	0.1591	0.02841	2.333e-08	3374	GCST90001461	TRUE	reported	v9KGEo
1890	rs76652463	A	G	0.056	0.2702	0.05435	6.991e-07	3374	GCST90001461	TRUE	reported	v9KGEo
1891	rs112750600	T	C	0.0114	0.5724	0.1163	9.058e-07	3374	GCST90001461	TRUE	reported	v9KGEo
1892	rs139376787	A	G	0.0754	-0.2409	0.04834	6.539e-07	3374	GCST90001461	TRUE	reported	v9KGEo
1893	rs114676248	C	T	0.0628	0.524	0.05389	4.652e-22	3374	GCST90001461	TRUE	reported	v9KGEo
1894	rs71639910	A	G	0.0688	0.2758	0.05031	4.497e-08	3374	GCST90001461	TRUE	reported	v9KGEo
1895	rs10918341	G	A	0.7189	-0.1272	0.02801	5.772e-06	3374	GCST90001461	TRUE	reported	v9KGEo
1896	rs7527826	A	G	0.4472	0.1186	0.02571	4.118e-06	3374	GCST90001461	TRUE	reported	v9KGEo
1897	rs35211479	G	T	0.7192	0.153	0.0292	1.69e-07	3374	GCST90001461	TRUE	reported	v9KGEo
1898	rs12036432	A	C	0.3103	0.1381	0.02696	3.163e-07	3374	GCST90001461	TRUE	reported	v9KGEo
1899	rs34622012	G	A	0.1199	0.1977	0.03844	2.856e-07	3374	GCST90001461	TRUE	reported	v9KGEo
1900	rs146068392	G	C	0.0095	0.5793	0.1277	5.934e-06	3374	GCST90001461	TRUE	reported	v9KGEo
1901	rs7355664	C	G	0.4502	0.1158	0.0251	4.085e-06	3374	GCST90001461	TRUE	reported	v9KGEo
1902	rs17017403	C	T	0.098	-0.195	0.04252	4.683e-06	3374	GCST90001461	TRUE	reported	v9KGEo
1903	rs2322660	T	C	0.3254	0.1262	0.02779	5.772e-06	3374	GCST90001461	TRUE	reported	v9KGEo
1904	rs77405243	G	A	0.0133	0.4976	0.1124	9.802e-06	3374	GCST90001461	TRUE	reported	v9KGEo
1905	rs6782857	A	G	0.1101	0.1846	0.04063	5.741e-06	3374	GCST90001461	TRUE	reported	v9KGEo
1906	rs115751481	A	T	0.0258	-0.3782	0.08174	3.843e-06	3374	GCST90001461	TRUE	reported	v9KGEo
1907	rs11748731	T	C	0.0362	0.3124	0.06744	3.754e-06	3374	GCST90001461	TRUE	reported	v9KGEo
1908	rs79275634	A	G	0.0107	0.5945	0.1248	1.983e-06	3374	GCST90001461	TRUE	reported	v9KGEo
1909	rs2490034	A	G	0.7432	0.1328	0.02893	4.606e-06	3374	GCST90001461	TRUE	reported	v9KGEo
1910	rs76168011	G	C	0.0049	-0.7956	0.1796	9.74e-06	3374	GCST90001461	TRUE	reported	v9KGEo
1911	rs35802809	T	G	0.0313	-0.3287	0.07248	5.949e-06	3374	GCST90001461	TRUE	reported	v9KGEo
1912	rs10111943	C	G	0.0883	0.1992	0.04486	9.227e-06	3374	GCST90001461	TRUE	reported	v9KGEo
1913	rs62504404	A	G	0.4843	0.125	0.02491	5.478e-07	3374	GCST90001461	TRUE	reported	v9KGEo
1914	rs28854187	A	G	0.2964	0.1282	0.02716	2.452e-06	3374	GCST90001461	TRUE	reported	v9KGEo
1915	rs138192280	T	C	0.1679	0.1545	0.0336	4.398e-06	3374	GCST90001461	TRUE	reported	v9KGEo
1916	rs142917473	C	G	0.3072	-0.1534	0.03214	1.894e-06	3374	GCST90001461	TRUE	reported	v9KGEo
1917	rs9590896	A	G	0.3103	-0.1209	0.02728	9.578e-06	3374	GCST90001461	TRUE	reported	v9KGEo
1918	rs115102594	G	C	0.0603	-0.252	0.05419	3.434e-06	3374	GCST90001461	TRUE	reported	v9KGEo
1919	rs147431504	G	C	0.0039	0.9392	0.2001	2.783e-06	3374	GCST90001461	TRUE	reported	v9KGEo
1920	rs12128746	T	C	0.2622	0.1352	0.02914	3.643e-06	3387	GCST90001462	TRUE	reported	8ihfBx
1921	rs138501634	G	A	0.0134	0.5247	0.1164	6.8e-06	3387	GCST90001462	TRUE	reported	8ihfBx
1922	rs113248693	G	A	0.0068	0.6824	0.1496	5.284e-06	3387	GCST90001462	TRUE	reported	8ihfBx
1923	rs12566873	A	C	0.0802	0.2227	0.04713	2.398e-06	3387	GCST90001462	TRUE	reported	8ihfBx
1924	rs2820577	T	A	0.8333	-0.1585	0.03443	4.306e-06	3387	GCST90001462	TRUE	reported	8ihfBx
1925	rs4656251	G	A	0.5654	0.1357	0.02633	2.728e-07	3387	GCST90001462	TRUE	reported	8ihfBx
1926	rs41266883	T	A	0.066	-0.2581	0.05219	7.965e-07	3387	GCST90001462	TRUE	reported	8ihfBx
1927	rs143032729	G	A	0.0326	0.3639	0.07384	8.701e-07	3387	GCST90001462	TRUE	reported	8ihfBx
1928	rs35161722	T	C	0.0232	0.4332	0.08676	6.229e-07	3387	GCST90001462	TRUE	reported	8ihfBx
1929	rs79017888	C	G	0.0165	0.5439	0.1001	5.979e-08	3387	GCST90001462	TRUE	reported	8ihfBx
1930	rs556810	G	A	0.4073	0.1498	0.02643	1.578e-08	3387	GCST90001462	TRUE	reported	8ihfBx
1931	rs191217950	A	G	0.0096	0.7543	0.1293	5.904e-09	3387	GCST90001462	TRUE	reported	8ihfBx
1932	rs115901521	A	G	0.1107	0.2317	0.0419	3.433e-08	3387	GCST90001462	TRUE	reported	8ihfBx
1933	rs11576837	G	A	0.6717	-0.1349	0.02766	1.126e-06	3387	GCST90001462	TRUE	reported	8ihfBx
1934	rs41270001	G	A	0.0433	-0.3403	0.0654	2.076e-07	3387	GCST90001462	TRUE	reported	8ihfBx
1935	rs75072970	C	T	0.0531	0.4289	0.05742	1.018e-13	3387	GCST90001462	TRUE	reported	8ihfBx
1936	rs11265550	A	T	0.4253	-0.1192	0.02608	5.045e-06	3387	GCST90001462	TRUE	reported	8ihfBx
1937	rs33941127	T	C	0.2309	-0.2028	0.03066	4.315e-11	3387	GCST90001462	TRUE	reported	8ihfBx
1938	rs76265753	T	C	0.021	0.5188	0.08937	7.016e-09	3387	GCST90001462	TRUE	reported	8ihfBx
1939	rs2501880	A	G	0.1786	0.3392	0.03292	1.565e-24	3387	GCST90001462	TRUE	reported	8ihfBx
1940	rs9651035	T	C	0.3249	0.3085	0.02741	6.954e-29	3387	GCST90001462	TRUE	reported	8ihfBx
1941	rs111516661	T	C	0.096	-0.2924	0.0433	1.701e-11	3387	GCST90001462	TRUE	reported	8ihfBx
1942	rs142405270	G	A	0.0449	-0.4086	0.0636	1.498e-10	3387	GCST90001462	TRUE	reported	8ihfBx
1943	rs6670076	A	C	0.3299	0.3368	0.02749	8.642e-34	3387	GCST90001462	TRUE	reported	8ihfBx
1944	rs146718864	A	G	0.1454	-0.3699	0.03671	1.504e-23	3387	GCST90001462	TRUE	reported	8ihfBx
1945	rs12120358	T	A	0.227	-0.2814	0.03053	5.254e-20	3387	GCST90001462	TRUE	reported	8ihfBx
1946	rs35855160	A	G	0.2028	-0.2342	0.03218	4.164e-13	3387	GCST90001462	TRUE	reported	8ihfBx
1947	rs6427596	T	G	0.641	0.3252	0.02664	1.435e-33	3387	GCST90001462	TRUE	reported	8ihfBx
1948	rs11581773	G	A	0.9631	0.3366	0.0681	8.079e-07	3387	GCST90001462	TRUE	reported	8ihfBx
1949	rs71632979	G	A	0.2449	0.7524	0.02735	1.404e-150	3387	GCST90001462	TRUE	reported	8ihfBx
1950	rs56317648	T	C	0.274	-0.4469	0.02829	2.812e-54	3387	GCST90001462	TRUE	reported	8ihfBx
1951	rs34754216	T	C	0.3819	-0.1401	0.02703	2.3e-07	3387	GCST90001462	TRUE	reported	8ihfBx
1952	rs408849	T	C	0.3533	-0.3059	0.02677	1.07e-29	3387	GCST90001462	TRUE	reported	8ihfBx
1953	rs72704075	T	C	0.0267	0.6575	0.07676	1.61e-17	3387	GCST90001462	TRUE	reported	8ihfBx
1954	rs1503813	G	A	0.2792	0.2208	0.02853	1.302e-14	3387	GCST90001462	TRUE	reported	8ihfBx
1955	rs71634908	A	G	0.0697	0.3602	0.05096	1.899e-12	3387	GCST90001462	TRUE	reported	8ihfBx
1956	rs76652463	A	G	0.0559	0.268	0.05515	1.236e-06	3387	GCST90001462	TRUE	reported	8ihfBx
1957	rs139376787	A	G	0.0753	-0.3335	0.04873	9.147e-12	3387	GCST90001462	TRUE	reported	8ihfBx
1958	rs111274042	C	T	0.0114	0.6133	0.1182	2.215e-07	3387	GCST90001462	TRUE	reported	8ihfBx
1959	rs114676248	C	T	0.0627	0.677	0.05413	4.016e-35	3387	GCST90001462	TRUE	reported	8ihfBx
1960	rs138966305	A	G	0.0663	-0.2835	0.05157	4.169e-08	3387	GCST90001462	TRUE	reported	8ihfBx
1961	rs11579627	A	G	0.1711	-0.1616	0.03443	2.799e-06	3387	GCST90001462	TRUE	reported	8ihfBx
1962	rs10918342	A	G	0.7186	-0.1789	0.0283	2.897e-10	3387	GCST90001462	TRUE	reported	8ihfBx
1963	rs7527826	A	G	0.4474	0.1632	0.02595	3.628e-10	3387	GCST90001462	TRUE	reported	8ihfBx
1964	rs78958053	G	A	0.0531	-0.2759	0.05622	9.683e-07	3387	GCST90001462	TRUE	reported	8ihfBx
1965	rs35211479	G	T	0.7189	0.1669	0.02946	1.605e-08	3387	GCST90001462	TRUE	reported	8ihfBx
1966	rs56128851	A	G	0.0165	0.5156	0.1014	3.939e-07	3387	GCST90001462	TRUE	reported	8ihfBx
1967	rs12036432	A	C	0.3102	0.131	0.02735	1.731e-06	3387	GCST90001462	TRUE	reported	8ihfBx
1968	rs34622012	G	A	0.1202	0.2233	0.03889	1.016e-08	3387	GCST90001462	TRUE	reported	8ihfBx
1969	rs2343490	G	A	0.341	-0.1372	0.02669	2.901e-07	3387	GCST90001462	TRUE	reported	8ihfBx
1970	rs4657262	G	A	0.0601	0.2452	0.05363	5.006e-06	3387	GCST90001462	TRUE	reported	8ihfBx
1971	rs72698314	G	A	0.043	0.2921	0.0628	3.432e-06	3387	GCST90001462	TRUE	reported	8ihfBx
1972	rs4656716	G	A	0.6771	-0.1378	0.02756	6.055e-07	3387	GCST90001462	TRUE	reported	8ihfBx
1973	rs75055130	C	G	0.0024	-1.139	0.2448	3.392e-06	3387	GCST90001462	TRUE	reported	8ihfBx
1974	rs9855547	G	T	0.8091	0.1447	0.03248	8.678e-06	3387	GCST90001462	TRUE	reported	8ihfBx
1975	rs35740507	C	T	0.0001	-4.152	0.8762	2.236e-06	3387	GCST90001462	TRUE	reported	8ihfBx
1976	rs139894456	A	C	0.0025	-1.176	0.2575	5.122e-06	3387	GCST90001462	TRUE	reported	8ihfBx
1977	rs771894	A	G	0.0602	0.2383	0.05385	9.914e-06	3387	GCST90001462	TRUE	reported	8ihfBx
1978	rs149812305	C	T	0.0272	-0.36	0.0755	1.943e-06	3387	GCST90001462	TRUE	reported	8ihfBx
1979	rs116910026	T	C	0.0512	0.2767	0.05667	1.094e-06	3387	GCST90001462	TRUE	reported	8ihfBx
1980	rs73231298	A	G	0.287	0.1337	0.02799	1.866e-06	3387	GCST90001462	TRUE	reported	8ihfBx
1981	rs151030554	A	C	0.0009	-2.086	0.4634	6.981e-06	3387	GCST90001462	TRUE	reported	8ihfBx
1982	rs35519924	A	G	0.3276	0.128	0.02738	3.039e-06	3387	GCST90001462	TRUE	reported	8ihfBx
1983	rs139058442	A	G	0.0353	0.3107	0.07021	9.945e-06	3387	GCST90001462	TRUE	reported	8ihfBx
1984	rs112701148	T	G	0.0697	-0.2246	0.05013	7.695e-06	3387	GCST90001462	TRUE	reported	8ihfBx
1985	rs6048352	G	A	0.6811	-0.1219	0.02717	7.548e-06	3387	GCST90001462	TRUE	reported	8ihfBx
1986	rs79979402	G	A	0.0679	0.2373	0.05218	5.636e-06	3410	GCST90001463	TRUE	reported	Wgbg8f
1987	rs341029	A	G	0.7375	-0.137	0.02939	3.255e-06	3410	GCST90001463	TRUE	reported	Wgbg8f
1988	rs1515318	A	G	0.435	-0.1257	0.02658	2.344e-06	3410	GCST90001463	TRUE	reported	Wgbg8f
1989	rs3789615	T	C	0.4032	0.123	0.02617	2.705e-06	3410	GCST90001463	TRUE	reported	Wgbg8f
1990	rs6537835	A	G	0.8488	-0.2072	0.03711	2.543e-08	3410	GCST90001463	TRUE	reported	Wgbg8f
1991	rs71664880	A	G	0.0839	0.2238	0.04672	1.733e-06	3410	GCST90001463	TRUE	reported	Wgbg8f
1992	rs12566873	A	C	0.0802	0.2216	0.04797	3.98e-06	3410	GCST90001463	TRUE	reported	Wgbg8f
1993	rs41266883	T	A	0.0658	-0.2641	0.05316	7.08e-07	3410	GCST90001463	TRUE	reported	Wgbg8f
1994	rs143032729	G	A	0.0326	0.4142	0.07525	3.971e-08	3410	GCST90001463	TRUE	reported	Wgbg8f
1995	rs35161722	T	C	0.0232	0.4791	0.08843	6.461e-08	3410	GCST90001463	TRUE	reported	Wgbg8f
1996	rs3766374	A	G	0.2213	-0.1647	0.03204	2.88e-07	3410	GCST90001463	TRUE	reported	Wgbg8f
1997	rs79017888	C	G	0.0166	0.5084	0.1017	5.99e-07	3410	GCST90001463	TRUE	reported	Wgbg8f
1998	rs191217950	A	G	0.0095	0.6785	0.1312	2.437e-07	3410	GCST90001463	TRUE	reported	Wgbg8f
[truncated: 38,500 more rows]

## Sheet: Supplementary Table 3
Supplementary Table 3. Results of association between all immunotypes and bladder cancer in ieu dataset
id.exposure	id.outcome	outcome	exposure	method	nsnp	b	se	pval	lo_ci	up_ci	or	or_lci95	or_uci95
ebi-a-GCST90001391	ieu-b-4874	Bladder cancer || id:ieu-b-4874	IgD+ B cell %B cell || id:ebi-a-GCST90001391	Wald ratio	1	0.000952004	0.000971563	0.327151	-0.000952259	0.00285627	1.00095	0.999048	1.00286
ebi-a-GCST90001392	ieu-b-4874	Bladder cancer || id:ieu-b-4874	IgD+ CD38+ B cell Absolute Count || id:ebi-a-GCST90001392	Inverse variance weighted	2	0.00120864	0.000844689	0.152469	-0.000446956	0.00286423	1.00121	0.999553	1.00287
ebi-a-GCST90001395	ieu-b-4874	Bladder cancer || id:ieu-b-4874	IgD+ CD38- B cell %B cell || id:ebi-a-GCST90001395	Inverse variance weighted	2	0.000792302	0.00114498	0.488951	-0.00145186	0.00303646	1.00079	0.998549	1.00304
ebi-a-GCST90001396	ieu-b-4874	Bladder cancer || id:ieu-b-4874	IgD+ CD38- B cell Absolute Count || id:ebi-a-GCST90001396	Wald ratio	1	-0.00103002	0.00154002	0.503598	-0.00404845	0.00198841	0.998971	0.99596	1.00199
ebi-a-GCST90001398	ieu-b-4874	Bladder cancer || id:ieu-b-4874	Unswitched memory B cell Absolute Count || id:ebi-a-GCST90001398	Wald ratio	1	-8.14997e-05	0.00195886	0.966813	-0.00392086	0.00375786	0.999919	0.996087	1.00376
ebi-a-GCST90001399	ieu-b-4874	Bladder cancer || id:ieu-b-4874	IgD- CD27- B cell %B cell || id:ebi-a-GCST90001399	MR Egger	3	-0.000298217	0.00084402	0.78378	-0.0019525	0.00135606	0.999702	0.998049	1.00136
ebi-a-GCST90001399	ieu-b-4874	Bladder cancer || id:ieu-b-4874	IgD- CD27- B cell %B cell || id:ebi-a-GCST90001399	Weighted median	3	0.000149936	0.000359723	0.676817	-0.000555121	0.000854993	1.00015	0.999445	1.00086
ebi-a-GCST90001399	ieu-b-4874	Bladder cancer || id:ieu-b-4874	IgD- CD27- B cell %B cell || id:ebi-a-GCST90001399	Inverse variance weighted	3	0.000238795	0.000353971	0.499919	-0.000454989	0.000932578	1.00024	0.999545	1.00093
ebi-a-GCST90001399	ieu-b-4874	Bladder cancer || id:ieu-b-4874	IgD- CD27- B cell %B cell || id:ebi-a-GCST90001399	Simple mode	3	0.000167521	0.000583123	0.800927	-0.0009754	0.00131044	1.00017	0.999025	1.00131
ebi-a-GCST90001399	ieu-b-4874	Bladder cancer || id:ieu-b-4874	IgD- CD27- B cell %B cell || id:ebi-a-GCST90001399	Weighted mode	3	0.000135365	0.000381395	0.756583	-0.00061217	0.000882899	1.00014	0.999388	1.00088
ebi-a-GCST90001401	ieu-b-4874	Bladder cancer || id:ieu-b-4874	IgD- CD27- B cell Absolute Count || id:ebi-a-GCST90001401	Inverse variance weighted	2	0.000639935	0.000472529	0.175648	-0.000286221	0.00156609	1.00064	0.999714	1.00157
ebi-a-GCST90001404	ieu-b-4874	Bladder cancer || id:ieu-b-4874	Plasma Blast-Plasma Cell %B cell || id:ebi-a-GCST90001404	Wald ratio	1	-0.00240316	0.00156975	0.12579	-0.00547987	0.000673551	0.9976	0.994535	1.00067
ebi-a-GCST90001406	ieu-b-4874	Bladder cancer || id:ieu-b-4874	Memory B cell %B cell || id:ebi-a-GCST90001406	Wald ratio	1	0.000918267	0.00121062	0.448147	-0.00145455	0.00329109	1.00092	0.998547	1.0033
ebi-a-GCST90001407	ieu-b-4874	Bladder cancer || id:ieu-b-4874	Memory B cell Absolute Count || id:ebi-a-GCST90001407	Wald ratio	1	-7.1748e-05	0.00172447	0.966813	-0.00345172	0.00330822	0.999928	0.996554	1.00331
ebi-a-GCST90001410	ieu-b-4874	Bladder cancer || id:ieu-b-4874	IgD- CD38+ B cell %B cell || id:ebi-a-GCST90001410	Wald ratio	1	0.00163931	0.000981443	0.0948587	-0.000284317	0.00356294	1.00164	0.999716	1.00357
ebi-a-GCST90001412	ieu-b-4874	Bladder cancer || id:ieu-b-4874	IgD+ CD24+ B cell Absolute Count || id:ebi-a-GCST90001412	Wald ratio	1	-6.32318e-05	0.00151979	0.966813	-0.00304201	0.00291555	0.999937	0.996963	1.00292
ebi-a-GCST90001415	ieu-b-4874	Bladder cancer || id:ieu-b-4874	IgD+ CD24- B cell %B cell || id:ebi-a-GCST90001415	Wald ratio	1	0.00115719	0.000913743	0.205358	-0.000633742	0.00294813	1.00116	0.999366	1.00295
ebi-a-GCST90001417	ieu-b-4874	Bladder cancer || id:ieu-b-4874	CD24+ CD27+ B cell %B cell || id:ebi-a-GCST90001417	Inverse variance weighted	2	-0.000598033	0.000982812	0.542861	-0.00252434	0.00132828	0.999402	0.997479	1.00133
ebi-a-GCST90001418	ieu-b-4874	Bladder cancer || id:ieu-b-4874	CD24+ CD27+ B cell Absolute Count || id:ebi-a-GCST90001418	Wald ratio	1	-7.34027e-05	0.00176425	0.966813	-0.00353132	0.00338452	0.999927	0.996475	1.00339
ebi-a-GCST90001422	ieu-b-4874	Bladder cancer || id:ieu-b-4874	CD20- CD38- B cell %B cell || id:ebi-a-GCST90001422	Wald ratio	1	-0.00023662	0.000702787	0.736353	-0.00161408	0.00114084	0.999763	0.998387	1.00114
ebi-a-GCST90001424	ieu-b-4874	Bladder cancer || id:ieu-b-4874	IgD+ B cell %Lymphocyte || id:ebi-a-GCST90001424	Inverse variance weighted	2	0.000188143	0.000808594	0.816011	-0.0013967	0.00177299	1.00019	0.998604	1.00177
ebi-a-GCST90001426	ieu-b-4874	Bladder cancer || id:ieu-b-4874	IgD- CD38dim B cell %lymphocyte || id:ebi-a-GCST90001426	Inverse variance weighted	2	-0.000607377	0.000668776	0.363777	-0.00191818	0.000703424	0.999393	0.998084	1.0007
ebi-a-GCST90001429	ieu-b-4874	Bladder cancer || id:ieu-b-4874	IgD+ CD38+ B cell %lymphocyte || id:ebi-a-GCST90001429	Wald ratio	1	0.00108491	0.00161539	0.501832	-0.00208125	0.00425107	1.00109	0.997921	1.00426
ebi-a-GCST90001431	ieu-b-4874	Bladder cancer || id:ieu-b-4874	IgD+ CD38- B cell %lymphocyte || id:ebi-a-GCST90001431	Inverse variance weighted	2	-0.000597869	0.00109463	0.584941	-0.00274335	0.00154761	0.999402	0.99726	1.00155
ebi-a-GCST90001432	ieu-b-4874	Bladder cancer || id:ieu-b-4874	Unswitched memory B cell %lymphocyte || id:ebi-a-GCST90001432	MR Egger	3	-0.00131845	0.00293718	0.731394	-0.00707532	0.00443841	0.998682	0.99295	1.00445
ebi-a-GCST90001432	ieu-b-4874	Bladder cancer || id:ieu-b-4874	Unswitched memory B cell %lymphocyte || id:ebi-a-GCST90001432	Weighted median	3	-0.000538641	0.000835625	0.519189	-0.00217646	0.00109918	0.999462	0.997826	1.0011
ebi-a-GCST90001432	ieu-b-4874	Bladder cancer || id:ieu-b-4874	Unswitched memory B cell %lymphocyte || id:ebi-a-GCST90001432	Inverse variance weighted	3	-0.000545013	0.000755789	0.470837	-0.00202636	0.000936333	0.999455	0.997976	1.00094
ebi-a-GCST90001432	ieu-b-4874	Bladder cancer || id:ieu-b-4874	Unswitched memory B cell %lymphocyte || id:ebi-a-GCST90001432	Simple mode	3	-0.000466741	0.00101758	0.691487	-0.0024612	0.00152772	0.999533	0.997542	1.00153
ebi-a-GCST90001432	ieu-b-4874	Bladder cancer || id:ieu-b-4874	Unswitched memory B cell %lymphocyte || id:ebi-a-GCST90001432	Weighted mode	3	-0.000525262	0.00098758	0.647984	-0.00246092	0.00141039	0.999475	0.997542	1.00141
ebi-a-GCST90001433	ieu-b-4874	Bladder cancer || id:ieu-b-4874	IgD- CD27- B cell %lymphocyte || id:ebi-a-GCST90001433	Inverse variance weighted	2	0.000169717	0.00046659	0.716053	-0.000744799	0.00108423	1.00017	0.999255	1.00108
ebi-a-GCST90001434	ieu-b-4874	Bladder cancer || id:ieu-b-4874	Switched memory B cell %lymphocyte || id:ebi-a-GCST90001434	MR Egger	3	0.0106472	0.0161852	0.629574	-0.0210758	0.0423703	1.0107	0.979145	1.04328
ebi-a-GCST90001434	ieu-b-4874	Bladder cancer || id:ieu-b-4874	Switched memory B cell %lymphocyte || id:ebi-a-GCST90001434	Weighted median	3	-0.000428008	0.0007087	0.545887	-0.00181706	0.000961044	0.999572	0.998185	1.00096
ebi-a-GCST90001434	ieu-b-4874	Bladder cancer || id:ieu-b-4874	Switched memory B cell %lymphocyte || id:ebi-a-GCST90001434	Inverse variance weighted	3	-0.000283906	0.000557548	0.610608	-0.0013767	0.000808888	0.999716	0.998624	1.00081
ebi-a-GCST90001434	ieu-b-4874	Bladder cancer || id:ieu-b-4874	Switched memory B cell %lymphocyte || id:ebi-a-GCST90001434	Simple mode	3	-0.000552471	0.000825418	0.57221	-0.00217029	0.00106535	0.999448	0.997832	1.00107
ebi-a-GCST90001434	ieu-b-4874	Bladder cancer || id:ieu-b-4874	Switched memory B cell %lymphocyte || id:ebi-a-GCST90001434	Weighted mode	3	-0.000569296	0.000796435	0.548904	-0.00213031	0.000991716	0.999431	0.997872	1.00099
ebi-a-GCST90001435	ieu-b-4874	Bladder cancer || id:ieu-b-4874	Plasma Blast-Plasma Cell %lymphocyte || id:ebi-a-GCST90001435	Wald ratio	1	0.000282108	0.00109254	0.796243	-0.00185928	0.0024235	1.00028	0.998142	1.00243
ebi-a-GCST90001436	ieu-b-4874	Bladder cancer || id:ieu-b-4874	Memory B cell %lymphocyte || id:ebi-a-GCST90001436	Inverse variance weighted	2	-0.000607864	0.000815124	0.455829	-0.00220551	0.000989779	0.999392	0.997797	1.00099
ebi-a-GCST90001439	ieu-b-4874	Bladder cancer || id:ieu-b-4874	IgD+ CD24+ B cell %lymphocyte || id:ebi-a-GCST90001439	Inverse variance weighted	2	0.000233011	0.000761134	0.759501	-0.00125881	0.00172483	1.00023	0.998742	1.00173
ebi-a-GCST90001442	ieu-b-4874	Bladder cancer || id:ieu-b-4874	CD24+ CD27+ B cell %lymphocyte || id:ebi-a-GCST90001442	Inverse variance weighted	2	3.38608e-05	0.000816042	0.966902	-0.00156558	0.0016333	1.00003	0.998436	1.00163
ebi-a-GCST90001446	ieu-b-4874	Bladder cancer || id:ieu-b-4874	IgD- CD38- B cell Absolute Count || id:ebi-a-GCST90001446	Wald ratio	1	0.00041182	0.000631882	0.514572	-0.000826669	0.00165031	1.00041	0.999174	1.00165
ebi-a-GCST90001450	ieu-b-4874	Bladder cancer || id:ieu-b-4874	CD62L- monocyte Absolute Count || id:ebi-a-GCST90001450	Inverse variance weighted	2	-0.00091597	0.000505782	0.0701413	-0.0019073	7.53629e-05	0.999084	0.998095	1.00008
ebi-a-GCST90001451	ieu-b-4874	Bladder cancer || id:ieu-b-4874	CD62L- monocyte %monocyte || id:ebi-a-GCST90001451	MR Egger	4	-0.00186576	0.00137904	0.308721	-0.00456868	0.000837165	0.998136	0.995442	1.00084
ebi-a-GCST90001451	ieu-b-4874	Bladder cancer || id:ieu-b-4874	CD62L- monocyte %monocyte || id:ebi-a-GCST90001451	Weighted median	4	-0.000489803	0.000376893	0.193745	-0.00122851	0.000248908	0.99951	0.998772	1.00025
ebi-a-GCST90001451	ieu-b-4874	Bladder cancer || id:ieu-b-4874	CD62L- monocyte %monocyte || id:ebi-a-GCST90001451	Inverse variance weighted	4	-8.77135e-05	0.00037298	0.814077	-0.000818753	0.000643327	0.999912	0.999182	1.00064
ebi-a-GCST90001451	ieu-b-4874	Bladder cancer || id:ieu-b-4874	CD62L- monocyte %monocyte || id:ebi-a-GCST90001451	Simple mode	4	-0.00040074	0.000651485	0.58199	-0.00167765	0.00087617	0.999599	0.998324	1.00088
ebi-a-GCST90001451	ieu-b-4874	Bladder cancer || id:ieu-b-4874	CD62L- monocyte %monocyte || id:ebi-a-GCST90001451	Weighted mode	4	-0.000460952	0.000437957	0.369856	-0.00131935	0.000397444	0.999539	0.998682	1.0004
ebi-a-GCST90001452	ieu-b-4874	Bladder cancer || id:ieu-b-4874	CD11c+ CD62L- monocyte Absolute Count || id:ebi-a-GCST90001452	Wald ratio	1	0.000317434	0.00115447	0.783347	-0.00194533	0.0025802	1.00032	0.998057	1.00258
ebi-a-GCST90001457	ieu-b-4874	Bladder cancer || id:ieu-b-4874	CD11c+ HLA DR++ monocyte %monocyte || id:ebi-a-GCST90001457	Wald ratio	1	-7.91327e-05	0.000865354	0.927139	-0.00177523	0.00161696	0.999921	0.998226	1.00162
ebi-a-GCST90001458	ieu-b-4874	Bladder cancer || id:ieu-b-4874	Myeloid Dendritic Cell Absolute Count || id:ebi-a-GCST90001458	MR Egger	3	0.000536122	0.00080545	0.626128	-0.00104256	0.0021148	1.00054	0.998958	1.00212
ebi-a-GCST90001458	ieu-b-4874	Bladder cancer || id:ieu-b-4874	Myeloid Dendritic Cell Absolute Count || id:ebi-a-GCST90001458	Weighted median	3	-0.000227652	0.000301702	0.450515	-0.000818988	0.000363685	0.999772	0.999181	1.00036
ebi-a-GCST90001458	ieu-b-4874	Bladder cancer || id:ieu-b-4874	Myeloid Dendritic Cell Absolute Count || id:ebi-a-GCST90001458	Inverse variance weighted	3	-0.000258192	0.000291974	0.376536	-0.000830461	0.000314077	0.999742	0.99917	1.00031
ebi-a-GCST90001458	ieu-b-4874	Bladder cancer || id:ieu-b-4874	Myeloid Dendritic Cell Absolute Count || id:ebi-a-GCST90001458	Simple mode	3	-0.00103839	0.000657684	0.255122	-0.00232745	0.000250671	0.998962	0.997675	1.00025
ebi-a-GCST90001458	ieu-b-4874	Bladder cancer || id:ieu-b-4874	Myeloid Dendritic Cell Absolute Count || id:ebi-a-GCST90001458	Weighted mode	3	-9.2673e-05	0.000310849	0.793725	-0.000701937	0.000516591	0.999907	0.999298	1.00052
ebi-a-GCST90001459	ieu-b-4874	Bladder cancer || id:ieu-b-4874	Myeloid Dendritic Cell %Dendritic Cell || id:ebi-a-GCST90001459	Inverse variance weighted	2	-0.000135165	0.000324933	0.677426	-0.000772034	0.000501703	0.999865	0.999228	1.0005
ebi-a-GCST90001460	ieu-b-4874	Bladder cancer || id:ieu-b-4874	Plasmacytoid Dendritic Cell Absolute Count || id:ebi-a-GCST90001460	Inverse variance weighted	2	-0.000142565	0.000554767	0.797192	-0.00122991	0.000944777	0.999857	0.998771	1.00095
ebi-a-GCST90001461	ieu-b-4874	Bladder cancer || id:ieu-b-4874	Dendritic Cell Absolute Count || id:ebi-a-GCST90001461	MR Egger	3	0.000562788	0.000875774	0.636383	-0.00115373	0.00227931	1.00056	0.998847	1.00228
ebi-a-GCST90001461	ieu-b-4874	Bladder cancer || id:ieu-b-4874	Dendritic Cell Absolute Count || id:ebi-a-GCST90001461	Weighted median	3	-0.00026103	0.000326216	0.423609	-0.000900413	0.000378353	0.999739	0.9991	1.00038
ebi-a-GCST90001461	ieu-b-4874	Bladder cancer || id:ieu-b-4874	Dendritic Cell Absolute Count || id:ebi-a-GCST90001461	Inverse variance weighted	3	-0.000289768	0.000325162	0.372848	-0.000927085	0.000347549	0.99971	0.999073	1.00035
ebi-a-GCST90001461	ieu-b-4874	Bladder cancer || id:ieu-b-4874	Dendritic Cell Absolute Count || id:ebi-a-GCST90001461	Simple mode	3	-0.00121712	0.000787093	0.262068	-0.00275982	0.000325581	0.998784	0.997244	1.00033
ebi-a-GCST90001461	ieu-b-4874	Bladder cancer || id:ieu-b-4874	Dendritic Cell Absolute Count || id:ebi-a-GCST90001461	Weighted mode	3	-9.94482e-05	0.000329566	0.791325	-0.000745398	0.000546502	0.999901	0.999255	1.00055
ebi-a-GCST90001462	ieu-b-4874	Bladder cancer || id:ieu-b-4874	CD62L- Dendritic Cell Absolute Count || id:ebi-a-GCST90001462	MR Egger	5	0.000185403	0.000661601	0.797511	-0.00111134	0.00148214	1.00019	0.998889	1.00148
ebi-a-GCST90001462	ieu-b-4874	Bladder cancer || id:ieu-b-4874	CD62L- Dendritic Cell Absolute Count || id:ebi-a-GCST90001462	Weighted median	5	-0.000193177	0.000259139	0.455994	-0.000701089	0.000314735	0.999807	0.999299	1.00031
ebi-a-GCST90001462	ieu-b-4874	Bladder cancer || id:ieu-b-4874	CD62L- Dendritic Cell Absolute Count || id:ebi-a-GCST90001462	Inverse variance weighted	5	-0.000221489	0.00023814	0.35233	-0.000688242	0.000245265	0.999779	0.999312	1.00025
ebi-a-GCST90001462	ieu-b-4874	Bladder cancer || id:ieu-b-4874	CD62L- Dendritic Cell Absolute Count || id:ebi-a-GCST90001462	Simple mode	5	-0.000673821	0.000531352	0.273539	-0.00171527	0.00036763	0.999326	0.998286	1.00037
ebi-a-GCST90001462	ieu-b-4874	Bladder cancer || id:ieu-b-4874	CD62L- Dendritic Cell Absolute Count || id:ebi-a-GCST90001462	Weighted mode	5	-0.000128696	0.000247818	0.630952	-0.000614419	0.000357028	0.999871	0.999386	1.00036
ebi-a-GCST90001463	ieu-b-4874	Bladder cancer || id:ieu-b-4874	CD62L- Dendritic Cell %Dendritic Cell || id:ebi-a-GCST90001463	MR Egger	3	0.000124379	0.000669108	0.882995	-0.00118707	0.00143583	1.00012	0.998814	1.00144
ebi-a-GCST90001463	ieu-b-4874	Bladder cancer || id:ieu-b-4874	CD62L- Dendritic Cell %Dendritic Cell || id:ebi-a-GCST90001463	Weighted median	3	-0.000104677	0.000266695	0.694692	-0.000627398	0.000418045	0.999895	0.999373	1.00042
ebi-a-GCST90001463	ieu-b-4874	Bladder cancer || id:ieu-b-4874	CD62L- Dendritic Cell %Dendritic Cell || id:ebi-a-GCST90001463	Inverse variance weighted	3	-0.000195284	0.000257752	0.448664	-0.000700479	0.00030991	0.999805	0.9993	1.00031
ebi-a-GCST90001463	ieu-b-4874	Bladder cancer || id:ieu-b-4874	CD62L- Dendritic Cell %Dendritic Cell || id:ebi-a-GCST90001463	Simple mode	3	-0.000148662	0.000525113	0.803709	-0.00117788	0.00088056	0.999851	0.998823	1.00088
ebi-a-GCST90001463	ieu-b-4874	Bladder cancer || id:ieu-b-4874	CD62L- Dendritic Cell %Dendritic Cell || id:ebi-a-GCST90001463	Weighted mode	3	-9.04728e-05	0.000281969	0.77874	-0.000643132	0.000462186	0.99991	0.999357	1.00046
ebi-a-GCST90001464	ieu-b-4874	Bladder cancer || id:ieu-b-4874	CD86+ myeloid Dendritic Cell Absolute Count || id:ebi-a-GCST90001464	MR Egger	5	0.000217111	0.000584358	0.734926	-0.00092823	0.00136245	1.00022	0.999072	1.00136
ebi-a-GCST90001464	ieu-b-4874	Bladder cancer || id:ieu-b-4874	CD86+ myeloid Dendritic Cell Absolute Count || id:ebi-a-GCST90001464	Weighted median	5	-0.000167222	0.00023686	0.480192	-0.000631466	0.000297023	0.999833	0.999369	1.0003
ebi-a-GCST90001464	ieu-b-4874	Bladder cancer || id:ieu-b-4874	CD86+ myeloid Dendritic Cell Absolute Count || id:ebi-a-GCST90001464	Inverse variance weighted	5	-0.000198064	0.000226432	0.381729	-0.000641871	0.000245743	0.999802	0.999358	1.00025
ebi-a-GCST90001464	ieu-b-4874	Bladder cancer || id:ieu-b-4874	CD86+ myeloid Dendritic Cell Absolute Count || id:ebi-a-GCST90001464	Simple mode	5	-0.000667179	0.000508364	0.259624	-0.00166357	0.000329215	0.999333	0.998338	1.00033
ebi-a-GCST90001464	ieu-b-4874	Bladder cancer || id:ieu-b-4874	CD86+ myeloid Dendritic Cell Absolute Count || id:ebi-a-GCST90001464	Weighted mode	5	-0.00012046	0.000253544	0.659493	-0.000617406	0.000376486	0.99988	0.999383	1.00038
ebi-a-GCST90001465	ieu-b-4874	Bladder cancer || id:ieu-b-4874	CD86+ myeloid Dendritic Cell %Dendritic Cell || id:ebi-a-GCST90001465	MR Egger	4	0.000314715	0.000572246	0.637559	-0.000806888	0.00143632	1.00031	0.999193	1.00144
ebi-a-GCST90001465	ieu-b-4874	Bladder cancer || id:ieu-b-4874	CD86+ myeloid Dendritic Cell %Dendritic Cell || id:ebi-a-GCST90001465	Weighted median	4	-0.000121932	0.000248721	0.623968	-0.000609425	0.000365562	0.999878	0.999391	1.00037
ebi-a-GCST90001465	ieu-b-4874	Bladder cancer || id:ieu-b-4874	CD86+ myeloid Dendritic Cell %Dendritic Cell || id:ebi-a-GCST90001465	Inverse variance weighted	4	-0.000153273	0.000239084	0.521467	-0.000621877	0.000315331	0.999847	0.999378	1.00032
ebi-a-GCST90001465	ieu-b-4874	Bladder cancer || id:ieu-b-4874	CD86+ myeloid Dendritic Cell %Dendritic Cell || id:ebi-a-GCST90001465	Simple mode	4	-0.00065244	0.000576593	0.340102	-0.00178256	0.000477682	0.999348	0.998219	1.00048
ebi-a-GCST90001465	ieu-b-4874	Bladder cancer || id:ieu-b-4874	CD86+ myeloid Dendritic Cell %Dendritic Cell || id:ebi-a-GCST90001465	Weighted mode	4	-9.12594e-05	0.000266426	0.754546	-0.000613455	0.000430936	0.999909	0.999387	1.00043
ebi-a-GCST90001467	ieu-b-4874	Bladder cancer || id:ieu-b-4874	CD86+ plasmacytoid Dendritic Cell %Dendritic Cell || id:ebi-a-GCST90001467	Wald ratio	1	0.000251628	0.000771438	0.744288	-0.00126039	0.00176365	1.00025	0.99874	1.00177
ebi-a-GCST90001468	ieu-b-4874	Bladder cancer || id:ieu-b-4874	CD62L- myeloid Dendritic Cell Absolute Count || id:ebi-a-GCST90001468	MR Egger	6	7.94938e-05	0.000589924	0.899316	-0.00107676	0.00123574	1.00008	0.998924	1.00124
ebi-a-GCST90001468	ieu-b-4874	Bladder cancer || id:ieu-b-4874	CD62L- myeloid Dendritic Cell Absolute Count || id:ebi-a-GCST90001468	Weighted median	6	-0.00016378	0.000243754	0.501642	-0.000641538	0.000313977	0.999836	0.999359	1.00031
ebi-a-GCST90001468	ieu-b-4874	Bladder cancer || id:ieu-b-4874	CD62L- myeloid Dendritic Cell Absolute Count || id:ebi-a-GCST90001468	Inverse variance weighted	6	-0.000174818	0.000219949	0.426722	-0.000605918	0.000256281	0.999825	0.999394	1.00026
ebi-a-GCST90001468	ieu-b-4874	Bladder cancer || id:ieu-b-4874	CD62L- myeloid Dendritic Cell Absolute Count || id:ebi-a-GCST90001468	Simple mode	6	-0.000565732	0.000442843	0.257526	-0.0014337	0.000302241	0.999434	0.998567	1.0003
ebi-a-GCST90001468	ieu-b-4874	Bladder cancer || id:ieu-b-4874	CD62L- myeloid Dendritic Cell Absolute Count || id:ebi-a-GCST90001468	Weighted mode	6	-0.000144151	0.000253078	0.593591	-0.000640184	0.000351882	0.999856	0.99936	1.00035
ebi-a-GCST90001469	ieu-b-4874	Bladder cancer || id:ieu-b-4874	CD62L- myeloid Dendritic Cell %Dendritic Cell || id:ebi-a-GCST90001469	MR Egger	7	-0.000105869	0.000385121	0.794391	-0.000860707	0.000648968	0.999894	0.99914	1.00065
ebi-a-GCST90001469	ieu-b-4874	Bladder cancer || id:ieu-b-4874	CD62L- myeloid Dendritic Cell %Dendritic Cell || id:ebi-a-GCST90001469	Weighted median	7	-0.000120126	0.000228315	0.59879	-0.000567623	0.000327371	0.99988	0.999433	1.00033
ebi-a-GCST90001469	ieu-b-4874	Bladder cancer || id:ieu-b-4874	CD62L- myeloid Dendritic Cell %Dendritic Cell || id:ebi-a-GCST90001469	Inverse variance weighted	7	-0.000149266	0.000214866	0.487247	-0.000570404	0.000271871	0.999851	0.99943	1.00027
ebi-a-GCST90001469	ieu-b-4874	Bladder cancer || id:ieu-b-4874	CD62L- myeloid Dendritic Cell %Dendritic Cell || id:ebi-a-GCST90001469	Simple mode	7	-0.000316267	0.000511559	0.559138	-0.00131892	0.000686388	0.999684	0.998682	1.00069
ebi-a-GCST90001469	ieu-b-4874	Bladder cancer || id:ieu-b-4874	CD62L- myeloid Dendritic Cell %Dendritic Cell || id:ebi-a-GCST90001469	Weighted mode	7	-0.000103291	0.000247523	0.690979	-0.000588436	0.000381854	0.999897	0.999412	1.00038
ebi-a-GCST90001470	ieu-b-4874	Bladder cancer || id:ieu-b-4874	CD62L- plasmacytoid Dendritic Cell Absolute Count || id:ebi-a-GCST90001470	Wald ratio	1	-0.000348987	0.000510444	0.494169	-0.00134946	0.000651483	0.999651	0.998651	1.00065
ebi-a-GCST90001471	ieu-b-4874	Bladder cancer || id:ieu-b-4874	CD62L- plasmacytoid Dendritic Cell %Dendritic Cell || id:ebi-a-GCST90001471	Inverse variance weighted	2	-0.000160203	0.000389563	0.680898	-0.000923746	0.00060334	0.99984	0.999077	1.0006
ebi-a-GCST90001472	ieu-b-4874	Bladder cancer || id:ieu-b-4874	CD62L- CD86+ myeloid Dendritic Cell Absolute Count || id:ebi-a-GCST90001472	MR Egger	6	-9.01529e-05	0.000355159	0.812134	-0.000786264	0.000605958	0.99991	0.999214	1.00061
ebi-a-GCST90001472	ieu-b-4874	Bladder cancer || id:ieu-b-4874	CD62L- CD86+ myeloid Dendritic Cell Absolute Count || id:ebi-a-GCST90001472	Weighted median	6	-0.000116078	0.000213154	0.586045	-0.000533859	0.000301703	0.999884	0.999466	1.0003
ebi-a-GCST90001472	ieu-b-4874	Bladder cancer || id:ieu-b-4874	CD62L- CD86+ myeloid Dendritic Cell Absolute Count || id:ebi-a-GCST90001472	Inverse variance weighted	6	-0.000158752	0.000195613	0.417042	-0.000542154	0.000224649	0.999841	0.999458	1.00022
ebi-a-GCST90001472	ieu-b-4874	Bladder cancer || id:ieu-b-4874	CD62L- CD86+ myeloid Dendritic Cell Absolute Count || id:ebi-a-GCST90001472	Simple mode	6	-0.000529218	0.000444402	0.287157	-0.00140025	0.00034181	0.999471	0.998601	1.00034
ebi-a-GCST90001472	ieu-b-4874	Bladder cancer || id:ieu-b-4874	CD62L- CD86+ myeloid Dendritic Cell Absolute Count || id:ebi-a-GCST90001472	Weighted mode	6	-6.69039e-05	0.000228704	0.781628	-0.000515164	0.000381356	0.999933	0.999485	1.00038
ebi-a-GCST90001473	ieu-b-4874	Bladder cancer || id:ieu-b-4874	CD62L- CD86+ myeloid Dendritic Cell %Dendritic Cell || id:ebi-a-GCST90001473	MR Egger	6	-4.98297e-05	0.000358742	0.896241	-0.000752963	0.000653304	0.99995	0.999247	1.00065
ebi-a-GCST90001473	ieu-b-4874	Bladder cancer || id:ieu-b-4874	CD62L- CD86+ myeloid Dendritic Cell %Dendritic Cell || id:ebi-a-GCST90001473	Weighted median	6	-8.90992e-05	0.000217832	0.68252	-0.00051605	0.000337851	0.999911	0.999484	1.00034
ebi-a-GCST90001473	ieu-b-4874	Bladder cancer || id:ieu-b-4874	CD62L- CD86+ myeloid Dendritic Cell %Dendritic Cell || id:ebi-a-GCST90001473	Inverse variance weighted	6	-0.000141197	0.000195313	0.469724	-0.00052401	0.000241616	0.999859	0.999476	1.00024
ebi-a-GCST90001473	ieu-b-4874	Bladder cancer || id:ieu-b-4874	CD62L- CD86+ myeloid Dendritic Cell %Dendritic Cell || id:ebi-a-GCST90001473	Simple mode	6	-0.000238126	0.000427068	0.601169	-0.00107518	0.000598927	0.999762	0.998925	1.0006
ebi-a-GCST90001473	ieu-b-4874	Bladder cancer || id:ieu-b-4874	CD62L- CD86+ myeloid Dendritic Cell %Dendritic Cell || id:ebi-a-GCST90001473	Weighted mode	6	-7.24327e-05	0.000213149	0.747801	-0.000490205	0.000345339	0.999928	0.99951	1.00035
ebi-a-GCST90001474	ieu-b-4874	Bladder cancer || id:ieu-b-4874	Plasmacytoid Dendritic Cell %Dendritic Cell || id:ebi-a-GCST90001474	Inverse variance weighted	2	-6.19662e-06	0.000323151	0.984701	-0.000639572	0.000627179	0.999994	0.999361	1.00063
ebi-a-GCST90001475	ieu-b-4874	Bladder cancer || id:ieu-b-4874	HLA DR++ monocyte %monocyte || id:ebi-a-GCST90001475	MR Egger	3	-0.00323886	0.00176021	0.316917	-0.00668887	0.000211151	0.996766	0.993333	1.00021
ebi-a-GCST90001475	ieu-b-4874	Bladder cancer || id:ieu-b-4874	HLA DR++ monocyte %monocyte || id:ebi-a-GCST90001475	Weighted median	3	-2.07444e-05	0.00040465	0.959114	-0.000813859	0.00077237	0.999979	0.999186	1.00077
ebi-a-GCST90001475	ieu-b-4874	Bladder cancer || id:ieu-b-4874	HLA DR++ monocyte %monocyte || id:ebi-a-GCST90001475	Inverse variance weighted	3	-1.74425e-05	0.000479518	0.970983	-0.000957297	0.000922412	0.999983	0.999043	1.00092
ebi-a-GCST90001475	ieu-b-4874	Bladder cancer || id:ieu-b-4874	HLA DR++ monocyte %monocyte || id:ebi-a-GCST90001475	Simple mode	3	0.000704166	0.000873406	0.504738	-0.00100771	0.00241604	1.0007	0.998993	1.00242
ebi-a-GCST90001475	ieu-b-4874	Bladder cancer || id:ieu-b-4874	HLA DR++ monocyte %monocyte || id:ebi-a-GCST90001475	Weighted mode	3	-0.000480919	0.000445257	0.393034	-0.00135362	0.000391784	0.999519	0.998647	1.00039
ebi-a-GCST90001476	ieu-b-4874	Bladder cancer || id:ieu-b-4874	HLA DR++ monocyte %leukocyte || id:ebi-a-GCST90001476	Wald ratio	1	-0.000319635	0.000516637	0.536125	-0.00133224	0.000692974	0.99968	0.998669	1.00069
ebi-a-GCST90001477	ieu-b-4874	Bladder cancer || id:ieu-b-4874	HLA DR++ monocyte Absolute Count || id:ebi-a-GCST90001477	Inverse variance weighted	2	-0.000748746	0.000473217	0.113594	-0.00167625	0.00017876	0.999252	0.998325	1.00018
ebi-a-GCST90001478	ieu-b-4874	Bladder cancer || id:ieu-b-4874	CD4 regulatory T cell %CD4+ T cell || id:ebi-a-GCST90001478	Inverse variance weighted	2	0.000859695	0.000647317	0.184149	-0.000409047	0.00212844	1.00086	0.999591	1.00213
ebi-a-GCST90001479	ieu-b-4874	Bladder cancer || id:ieu-b-4874	CD4 regulatory T cell %T cell || id:ebi-a-GCST90001479	Wald ratio	1	0.00118065	0.000970428	0.223747	-0.000721392	0.00308269	1.00118	0.999279	1.00309
ebi-a-GCST90001480	ieu-b-4874	Bladder cancer || id:ieu-b-4874	Resting CD4 regulatory T cell Absolute Count || id:ebi-a-GCST90001480	MR Egger	4	-0.000202457	0.000441405	0.691495	-0.00106761	0.000662697	0.999798	0.998933	1.00066
ebi-a-GCST90001480	ieu-b-4874	Bladder cancer || id:ieu-b-4874	Resting CD4 regulatory T cell Absolute Count || id:ebi-a-GCST90001480	Weighted median	4	-0.000152568	0.000268835	0.570363	-0.000679484	0.000374348	0.999847	0.999321	1.00037
ebi-a-GCST90001480	ieu-b-4874	Bladder cancer || id:ieu-b-4874	Resting CD4 regulatory T cell Absolute Count || id:ebi-a-GCST90001480	Inverse variance weighted	4	-4.21087e-05	0.000283229	0.881811	-0.000597238	0.000513021	0.999958	0.999403	1.00051
ebi-a-GCST90001480	ieu-b-4874	Bladder cancer || id:ieu-b-4874	Resting CD4 regulatory T cell Absolute Count || id:ebi-a-GCST90001480	Simple mode	4	-0.00012377	0.000395449	0.774787	-0.000898849	0.000651309	0.999876	0.999102	1.00065
ebi-a-GCST90001480	ieu-b-4874	Bladder cancer || id:ieu-b-4874	Resting CD4 regulatory T cell Absolute Count || id:ebi-a-GCST90001480	Weighted mode	4	-0.000163067	0.000291415	0.614834	-0.00073424	0.000408106	0.999837	0.999266	1.00041
ebi-a-GCST90001481	ieu-b-4874	Bladder cancer || id:ieu-b-4874	Resting CD4 regulatory T cell %CD4 regulatory T cell || id:ebi-a-GCST90001481	MR Egger	9	-9.7621e-05	0.000230432	0.684539	-0.000549267	0.000354025	0.999902	0.999451	1.00035
ebi-a-GCST90001481	ieu-b-4874	Bladder cancer || id:ieu-b-4874	Resting CD4 regulatory T cell %CD4 regulatory T cell || id:ebi-a-GCST90001481	Weighted median	9	-8.40267e-05	0.000155005	0.587756	-0.000387836	0.000219783	0.999916	0.999612	1.00022
ebi-a-GCST90001481	ieu-b-4874	Bladder cancer || id:ieu-b-4874	Resting CD4 regulatory T cell %CD4 regulatory T cell || id:ebi-a-GCST90001481	Inverse variance weighted	9	-0.000126222	0.000160294	0.431024	-0.000440399	0.000187955	0.999874	0.99956	1.00019
ebi-a-GCST90001481	ieu-b-4874	Bladder cancer || id:ieu-b-4874	Resting CD4 regulatory T cell %CD4 regulatory T cell || id:ebi-a-GCST90001481	Simple mode	9	-0.000150037	0.000208103	0.491454	-0.000557918	0.000257845	0.99985	0.999442	1.00026
ebi-a-GCST90001481	ieu-b-4874	Bladder cancer || id:ieu-b-4874	Resting CD4 regulatory T cell %CD4 regulatory T cell || id:ebi-a-GCST90001481	Weighted mode	9	-0.000106615	0.000144055	0.480395	-0.000388963	0.000175734	0.999893	0.999611	1.00018
ebi-a-GCST90001482	ieu-b-4874	Bladder cancer || id:ieu-b-4874	Resting CD4 regulatory T cell %CD4+ T cell || id:ebi-a-GCST90001482	MR Egger	5	-0.000149977	0.00022204	0.547792	-0.000585177	0.000285222	0.99985	0.999415	1.00029
ebi-a-GCST90001482	ieu-b-4874	Bladder cancer || id:ieu-b-4874	Resting CD4 regulatory T cell %CD4+ T cell || id:ebi-a-GCST90001482	Weighted median	5	-9.75322e-05	0.000168143	0.561877	-0.000427092	0.000232028	0.999902	0.999573	1.00023
ebi-a-GCST90001482	ieu-b-4874	Bladder cancer || id:ieu-b-4874	Resting CD4 regulatory T cell %CD4+ T cell || id:ebi-a-GCST90001482	Inverse variance weighted	5	-7.72592e-05	0.000150689	0.608158	-0.000372611	0.000218092	0.999923	0.999627	1.00022
ebi-a-GCST90001482	ieu-b-4874	Bladder cancer || id:ieu-b-4874	Resting CD4 regulatory T cell %CD4+ T cell || id:ebi-a-GCST90001482	Simple mode	5	-0.000154845	0.00021257	0.506697	-0.000571483	0.000261792	0.999845	0.999429	1.00026
ebi-a-GCST90001482	ieu-b-4874	Bladder cancer || id:ieu-b-4874	Resting CD4 regulatory T cell %CD4+ T cell || id:ebi-a-GCST90001482	Weighted mode	5	-0.000103362	0.000181426	0.599341	-0.000458958	0.000252234	0.999897	0.999541	1.00025
ebi-a-GCST90001483	ieu-b-4874	Bladder cancer || id:ieu-b-4874	CD39+ resting CD4 regulatory T cell Absolute Count || id:ebi-a-GCST90001483	MR Egger	9	-0.000245897	0.000300773	0.440551	-0.000835412	0.000343619	0.999754	0.999165	1.00034
ebi-a-GCST90001483	ieu-b-4874	Bladder cancer || id:ieu-b-4874	CD39+ resting CD4 regulatory T cell Absolute Count || id:ebi-a-GCST90001483	Weighted median	9	-0.000151026	0.000208972	0.469859	-0.000560611	0.000258559	0.999849	0.99944	1.00026
ebi-a-GCST90001483	ieu-b-4874	Bladder cancer || id:ieu-b-4874	CD39+ resting CD4 regulatory T cell Absolute Count || id:ebi-a-GCST90001483	Inverse variance weighted	9	-0.000216711	0.000202614	0.284809	-0.000613835	0.000180412	0.999783	0.999386	1.00018
ebi-a-GCST90001483	ieu-b-4874	Bladder cancer || id:ieu-b-4874	CD39+ resting CD4 regulatory T cell Absolute Count || id:ebi-a-GCST90001483	Simple mode	9	0.000316312	0.000480815	0.529095	-0.000626085	0.00125871	1.00032	0.999374	1.00126
ebi-a-GCST90001483	ieu-b-4874	Bladder cancer || id:ieu-b-4874	CD39+ resting CD4 regulatory T cell Absolute Count || id:ebi-a-GCST90001483	Weighted mode	9	-0.000127981	0.000225052	0.585185	-0.000569083	0.000313122	0.999872	0.999431	1.00031
ebi-a-GCST90001484	ieu-b-4874	Bladder cancer || id:ieu-b-4874	CD39+ resting CD4 regulatory T cell %resting CD4 regulatory T cell || id:ebi-a-GCST90001484	MR Egger	7	-0.000664765	0.000481935	0.226285	-0.00160936	0.000279828	0.999335	0.998392	1.00028
ebi-a-GCST90001484	ieu-b-4874	Bladder cancer || id:ieu-b-4874	CD39+ resting CD4 regulatory T cell %resting CD4 regulatory T cell || id:ebi-a-GCST90001484	Weighted median	7	-0.000344017	0.000289057	0.233995	-0.000910569	0.000222536	0.999656	0.99909	1.00022
ebi-a-GCST90001484	ieu-b-4874	Bladder cancer || id:ieu-b-4874	CD39+ resting CD4 regulatory T cell %resting CD4 regulatory T cell || id:ebi-a-GCST90001484	Inverse variance weighted	7	-0.000338265	0.000250515	0.176926	-0.000829274	0.000152744	0.999662	0.999171	1.00015
ebi-a-GCST90001484	ieu-b-4874	Bladder cancer || id:ieu-b-4874	CD39+ resting CD4 regulatory T cell %resting CD4 regulatory T cell || id:ebi-a-GCST90001484	Simple mode	7	0.000209762	0.000495733	0.686943	-0.000761875	0.0011814	1.00021	0.999238	1.00118
ebi-a-GCST90001484	ieu-b-4874	Bladder cancer || id:ieu-b-4874	CD39+ resting CD4 regulatory T cell %resting CD4 regulatory T cell || id:ebi-a-GCST90001484	Weighted mode	7	-0.000413163	0.000327505	0.253938	-0.00105507	0.000228747	0.999587	0.998945	1.00023
ebi-a-GCST90001485	ieu-b-4874	Bladder cancer || id:ieu-b-4874	CD39+ resting CD4 regulatory T cell %CD4 regulatory T cell || id:ebi-a-GCST90001485	MR Egger	11	6.51236e-05	0.000175692	0.719458	-0.000279233	0.00040948	1.00007	0.999721	1.00041
ebi-a-GCST90001485	ieu-b-4874	Bladder cancer || id:ieu-b-4874	CD39+ resting CD4 regulatory T cell %CD4 regulatory T cell || id:ebi-a-GCST90001485	Weighted median	11	8.19831e-05	0.000118493	0.489011	-0.000150263	0.000314229	1.00008	0.99985	1.00031
ebi-a-GCST90001485	ieu-b-4874	Bladder cancer || id:ieu-b-4874	CD39+ resting CD4 regulatory T cell %CD4 regulatory T cell || id:ebi-a-GCST90001485	Inverse variance weighted	11	-1.06081e-05	0.000116772	0.927616	-0.000239482	0.000218266	0.999989	0.999761	1.00022
ebi-a-GCST90001485	ieu-b-4874	Bladder cancer || id:ieu-b-4874	CD39+ resting CD4 regulatory T cell %CD4 regulatory T cell || id:ebi-a-GCST90001485	Simple mode	11	0.000146173	0.000229815	0.539028	-0.000304263	0.00059661	1.00015	0.999696	1.0006
ebi-a-GCST90001485	ieu-b-4874	Bladder cancer || id:ieu-b-4874	CD39+ resting CD4 regulatory T cell %CD4 regulatory T cell || id:ebi-a-GCST90001485	Weighted mode	11	5.50943e-05	0.000117031	0.647907	-0.000174286	0.000284474	1.00006	0.999826	1.00028
ebi-a-GCST90001486	ieu-b-4874	Bladder cancer || id:ieu-b-4874	Activated CD4 regulatory T cell Absolute Count || id:ebi-a-GCST90001486	Inverse variance weighted	2	-6.4305e-05	0.000260758	0.805212	-0.000575391	0.000446781	0.999936	0.999425	1.00045
ebi-a-GCST90001487	ieu-b-4874	Bladder cancer || id:ieu-b-4874	Activated CD4 regulatory T cell %CD4 regulatory T cell || id:ebi-a-GCST90001487	MR Egger	3	0.000449494	0.00052703	0.550442	-0.000583485	0.00148247	1.00045	0.999417	1.00148
ebi-a-GCST90001487	ieu-b-4874	Bladder cancer || id:ieu-b-4874	Activated CD4 regulatory T cell %CD4 regulatory T cell || id:ebi-a-GCST90001487	Weighted median	3	0.000103505	0.000236802	0.662042	-0.000360626	0.000567636	1.0001	0.999639	1.00057
ebi-a-GCST90001487	ieu-b-4874	Bladder cancer || id:ieu-b-4874	Activated CD4 regulatory T cell %CD4 regulatory T cell || id:ebi-a-GCST90001487	Inverse variance weighted	3	6.14819e-05	0.000224506	0.784197	-0.00037855	0.000501514	1.00006	0.999622	1.0005
ebi-a-GCST90001487	ieu-b-4874	Bladder cancer || id:ieu-b-4874	Activated CD4 regulatory T cell %CD4 regulatory T cell || id:ebi-a-GCST90001487	Simple mode	3	0.000103069	0.000287727	0.754455	-0.000460876	0.000667014	1.0001	0.999539	1.00067
ebi-a-GCST90001487	ieu-b-4874	Bladder cancer || id:ieu-b-4874	Activated CD4 regulatory T cell %CD4 regulatory T cell || id:ebi-a-GCST90001487	Weighted mode	3	0.000110762	0.000265095	0.716665	-0.000408824	0.000630347	1.00011	0.999591	1.00063
ebi-a-GCST90001489	ieu-b-4874	Bladder cancer || id:ieu-b-4874	CD39+ activated CD4 regulatory T cell Absolute Count || id:ebi-a-GCST90001489	MR Egger	5	-0.000489771	0.000996247	0.656713	-0.00244242	0.00146287	0.99951	0.997561	1.00146
ebi-a-GCST90001489	ieu-b-4874	Bladder cancer || id:ieu-b-4874	CD39+ activated CD4 regulatory T cell Absolute Count || id:ebi-a-GCST90001489	Weighted median	5	5.2047e-05	0.000311621	0.867354	-0.00055873	0.000662824	1.00005	0.999441	1.00066
ebi-a-GCST90001489	ieu-b-4874	Bladder cancer || id:ieu-b-4874	CD39+ activated CD4 regulatory T cell Absolute Count || id:ebi-a-GCST90001489	Inverse variance weighted	5	-0.000233517	0.000247215	0.344868	-0.000718058	0.000251024	0.999767	0.999282	1.00025
ebi-a-GCST90001489	ieu-b-4874	Bladder cancer || id:ieu-b-4874	CD39+ activated CD4 regulatory T cell Absolute Count || id:ebi-a-GCST90001489	Simple mode	5	4.93791e-05	0.000446683	0.917301	-0.00082612	0.000924878	1.00005	0.999174	1.00093
ebi-a-GCST90001489	ieu-b-4874	Bladder cancer || id:ieu-b-4874	CD39+ activated CD4 regulatory T cell Absolute Count || id:ebi-a-GCST90001489	Weighted mode	5	8.06191e-05	0.000468155	0.871637	-0.000836965	0.000998204	1.00008	0.999163	1.001
ebi-a-GCST90001491	ieu-b-4874	Bladder cancer || id:ieu-b-4874	CD39+ activated CD4 regulatory T cell %CD4 regulatory T cell || id:ebi-a-GCST90001491	MR Egger	7	-1.18715e-05	0.000228314	0.960545	-0.000459367	0.000435624	0.999988	0.999541	1.00044
ebi-a-GCST90001491	ieu-b-4874	Bladder cancer || id:ieu-b-4874	CD39+ activated CD4 regulatory T cell %CD4 regulatory T cell || id:ebi-a-GCST90001491	Weighted median	7	-7.849e-05	0.000144778	0.587721	-0.000362254	0.000205274	0.999922	0.999638	1.00021
ebi-a-GCST90001491	ieu-b-4874	Bladder cancer || id:ieu-b-4874	CD39+ activated CD4 regulatory T cell %CD4 regulatory T cell || id:ebi-a-GCST90001491	Inverse variance weighted	7	-0.00012331	0.000125316	0.32512	-0.00036893	0.00012231	0.999877	0.999631	1.00012
ebi-a-GCST90001491	ieu-b-4874	Bladder cancer || id:ieu-b-4874	CD39+ activated CD4 regulatory T cell %CD4 regulatory T cell || id:ebi-a-GCST90001491	Simple mode	7	-8.74059e-05	0.00032388	0.796301	-0.000722211	0.000547399	0.999913	0.999278	1.00055
ebi-a-GCST90001491	ieu-b-4874	Bladder cancer || id:ieu-b-4874	CD39+ activated CD4 regulatory T cell %CD4 regulatory T cell || id:ebi-a-GCST90001491	Weighted mode	7	-6.67873e-05	0.000150741	0.673249	-0.000362239	0.000228665	0.999933	0.999638	1.00023
ebi-a-GCST90001492	ieu-b-4874	Bladder cancer || id:ieu-b-4874	Secreting CD4 regulatory T cell Absolute Count || id:ebi-a-GCST90001492	MR Egger	4	-0.000441649	0.000278372	0.253515	-0.000987258	0.00010396	0.999558	0.999013	1.0001
ebi-a-GCST90001492	ieu-b-4874	Bladder cancer || id:ieu-b-4874	Secreting CD4 regulatory T cell Absolute Count || id:ebi-a-GCST90001492	Weighted median	4	-0.000139303	0.000182986	0.446491	-0.000497955	0.000219349	0.999861	0.999502	1.00022
ebi-a-GCST90001492	ieu-b-4874	Bladder cancer || id:ieu-b-4874	Secreting CD4 regulatory T cell Absolute Count || id:ebi-a-GCST90001492	Inverse variance weighted	4	-5.02422e-05	0.00017523	0.774325	-0.000393693	0.000293208	0.99995	0.999606	1.00029
ebi-a-GCST90001492	ieu-b-4874	Bladder cancer || id:ieu-b-4874	Secreting CD4 regulatory T cell Absolute Count || id:ebi-a-GCST90001492	Simple mode	4	-0.000129776	0.000205133	0.571896	-0.000531838	0.000272285	0.99987	0.999468	1.00027
ebi-a-GCST90001492	ieu-b-4874	Bladder cancer || id:ieu-b-4874	Secreting CD4 regulatory T cell Absolute Count || id:ebi-a-GCST90001492	Weighted mode	4	-0.000146946	0.000184514	0.484002	-0.000508595	0.000214702	0.999853	0.999492	1.00021
ebi-a-GCST90001493	ieu-b-4874	Bladder cancer || id:ieu-b-4874	Secreting CD4 regulatory T cell %CD4 regulatory T cell || id:ebi-a-GCST90001493	MR Egger	5	-0.000173649	0.000280454	0.579644	-0.000723339	0.000376041	0.999826	0.999277	1.00038
ebi-a-GCST90001493	ieu-b-4874	Bladder cancer || id:ieu-b-4874	Secreting CD4 regulatory T cell %CD4 regulatory T cell || id:ebi-a-GCST90001493	Weighted median	5	-0.000128353	0.000140307	0.360298	-0.000403355	0.000146649	0.999872	0.999597	1.00015
ebi-a-GCST90001493	ieu-b-4874	Bladder cancer || id:ieu-b-4874	Secreting CD4 regulatory T cell %CD4 regulatory T cell || id:ebi-a-GCST90001493	Inverse variance weighted	5	-0.000118646	0.000187986	0.527947	-0.000487099	0.000249807	0.999881	0.999513	1.00025
ebi-a-GCST90001493	ieu-b-4874	Bladder cancer || id:ieu-b-4874	Secreting CD4 regulatory T cell %CD4 regulatory T cell || id:ebi-a-GCST90001493	Simple mode	5	-9.42504e-06	0.000194666	0.963705	-0.00039097	0.00037212	0.999991	0.999609	1.00037
ebi-a-GCST90001493	ieu-b-4874	Bladder cancer || id:ieu-b-4874	Secreting CD4 regulatory T cell %CD4 regulatory T cell || id:ebi-a-GCST90001493	Weighted mode	5	-0.000116017	0.000130978	0.425778	-0.000372734	0.0001407	0.999884	0.999627	1.00014
ebi-a-GCST90001494	ieu-b-4874	Bladder cancer || id:ieu-b-4874	Secreting CD4 regulatory T cell %CD4+ T cell || id:ebi-a-GCST90001494	MR Egger	7	-0.000257747	0.000147561	0.14112	-0.000546967	3.14737e-05	0.999742	0.999453	1.00003
ebi-a-GCST90001494	ieu-b-4874	Bladder cancer || id:ieu-b-4874	Secreting CD4 regulatory T cell %CD4+ T cell || id:ebi-a-GCST90001494	Weighted median	7	-0.000152213	0.000131434	0.246826	-0.000409825	0.000105398	0.999848	0.99959	1.00011
ebi-a-GCST90001494	ieu-b-4874	Bladder cancer || id:ieu-b-4874	Secreting CD4 regulatory T cell %CD4+ T cell || id:ebi-a-GCST90001494	Inverse variance weighted	7	-0.000108989	0.000115066	0.343542	-0.000334519	0.00011654	0.999891	0.999666	1.00012
ebi-a-GCST90001494	ieu-b-4874	Bladder cancer || id:ieu-b-4874	Secreting CD4 regulatory T cell %CD4+ T cell || id:ebi-a-GCST90001494	Simple mode	7	-8.58566e-05	0.000166244	0.624016	-0.000411695	0.000239982	0.999914	0.999588	1.00024
ebi-a-GCST90001494	ieu-b-4874	Bladder cancer || id:ieu-b-4874	Secreting CD4 regulatory T cell %CD4+ T cell || id:ebi-a-GCST90001494	Weighted mode	7	-0.000151458	0.000145496	0.338005	-0.000436631	0.000133715	0.999849	0.999563	1.00013
ebi-a-GCST90001495	ieu-b-4874	Bladder cancer || id:ieu-b-4874	CD39+ secreting CD4 regulatory T cell Absolute Count || id:ebi-a-GCST90001495	MR Egger	6	-2.25276e-05	0.000240564	0.929895	-0.000494033	0.000448978	0.999977	0.999506	1.00045
ebi-a-GCST90001495	ieu-b-4874	Bladder cancer || id:ieu-b-4874	CD39+ secreting CD4 regulatory T cell Absolute Count || id:ebi-a-GCST90001495	Weighted median	6	-4.45838e-05	0.000131778	0.735118	-0.000302868	0.0002137	0.999955	0.999697	1.00021
ebi-a-GCST90001495	ieu-b-4874	Bladder cancer || id:ieu-b-4874	CD39+ secreting CD4 regulatory T cell Absolute Count || id:ebi-a-GCST90001495	Inverse variance weighted	6	-9.87296e-05	0.000115765	0.393746	-0.000325629	0.00012817	0.999901	0.999674	1.00013
ebi-a-GCST90001495	ieu-b-4874	Bladder cancer || id:ieu-b-4874	CD39+ secreting CD4 regulatory T cell Absolute Count || id:ebi-a-GCST90001495	Simple mode	6	3.00514e-05	0.000252159	0.909776	-0.000464181	0.000524284	1.00003	0.999536	1.00052
ebi-a-GCST90001495	ieu-b-4874	Bladder cancer || id:ieu-b-4874	CD39+ secreting CD4 regulatory T cell Absolute Count || id:ebi-a-GCST90001495	Weighted mode	6	-4.53824e-05	0.000146009	0.768479	-0.00033156	0.000240796	0.999955	0.999668	1.00024
ebi-a-GCST90001496	ieu-b-4874	Bladder cancer || id:ieu-b-4874	CD39+ secreting CD4 regulatory T cell %secreting CD4 regulatory T cell || id:ebi-a-GCST90001496	MR Egger	7	0.000111885	0.000325779	0.745237	-0.000526641	0.000750411	1.00011	0.999473	1.00075
ebi-a-GCST90001496	ieu-b-4874	Bladder cancer || id:ieu-b-4874	CD39+ secreting CD4 regulatory T cell %secreting CD4 regulatory T cell || id:ebi-a-GCST90001496	Weighted median	7	-4.77789e-05	0.000125847	0.7042	-0.00029444	0.000198882	0.999952	0.999706	1.0002
ebi-a-GCST90001496	ieu-b-4874	Bladder cancer || id:ieu-b-4874	CD39+ secreting CD4 regulatory T cell %secreting CD4 regulatory T cell || id:ebi-a-GCST90001496	Inverse variance weighted	7	-0.000104889	0.000126902	0.408503	-0.000353617	0.00014384	0.999895	0.999646	1.00014
ebi-a-GCST90001496	ieu-b-4874	Bladder cancer || id:ieu-b-4874	CD39+ secreting CD4 regulatory T cell %secreting CD4 regulatory T cell || id:ebi-a-GCST90001496	Simple mode	7	-0.000558845	0.000321815	0.133145	-0.0011896	7.19115e-05	0.999441	0.998811	1.00007
ebi-a-GCST90001496	ieu-b-4874	Bladder cancer || id:ieu-b-4874	CD39+ secreting CD4 regulatory T cell %secreting CD4 regulatory T cell || id:ebi-a-GCST90001496	Weighted mode	7	-6.14065e-05	0.000127337	0.646726	-0.000310987	0.000188174	0.999939	0.999689	1.00019
ebi-a-GCST90001497	ieu-b-4874	Bladder cancer || id:ieu-b-4874	CD39+ secreting CD4 regulatory T cell %CD4 regulatory T cell || id:ebi-a-GCST90001497	MR Egger	8	-1.67833e-06	0.000201307	0.993618	-0.000396241	0.000392884	0.999998	0.999604	1.00039
ebi-a-GCST90001497	ieu-b-4874	Bladder cancer || id:ieu-b-4874	CD39+ secreting CD4 regulatory T cell %CD4 regulatory T cell || id:ebi-a-GCST90001497	Weighted median	8	-6.65648e-05	0.000125009	0.594393	-0.000311582	0.000178453	0.999933	0.999688	1.00018
ebi-a-GCST90001497	ieu-b-4874	Bladder cancer || id:ieu-b-4874	CD39+ secreting CD4 regulatory T cell %CD4 regulatory T cell || id:ebi-a-GCST90001497	Inverse variance weighted	8	-0.000119537	0.000112002	0.285845	-0.00033906	9.9986e-05	0.99988	0.999661	1.0001
ebi-a-GCST90001497	ieu-b-4874	Bladder cancer || id:ieu-b-4874	CD39+ secreting CD4 regulatory T cell %CD4 regulatory T cell || id:ebi-a-GCST90001497	Simple mode	8	-1.72347e-07	0.00028119	0.999528	-0.000551305	0.00055096	1	0.999449	1.00055
ebi-a-GCST90001497	ieu-b-4874	Bladder cancer || id:ieu-b-4874	CD39+ secreting CD4 regulatory T cell %CD4 regulatory T cell || id:ebi-a-GCST90001497	Weighted mode	8	-4.73185e-05	0.000119041	0.702843	-0.000280638	0.000186001	0.999953	0.999719	1.00019
ebi-a-GCST90001498	ieu-b-4874	Bladder cancer || id:ieu-b-4874	Activated & resting CD4 regulatory T cell Absolute Count || id:ebi-a-GCST90001498	Wald ratio	1	-0.000548496	0.000907638	0.545636	-0.00232747	0.00123047	0.999452	0.997675	1.00123
ebi-a-GCST90001499	ieu-b-4874	Bladder cancer || id:ieu-b-4874	Activated & resting CD4 regulatory T cell %CD4 regulatory T cell || id:ebi-a-GCST90001499	MR Egger	5	0.000170183	0.000274959	0.579777	-0.000368737	0.000709103	1.00017	0.999631	1.00071
ebi-a-GCST90001499	ieu-b-4874	Bladder cancer || id:ieu-b-4874	Activated & resting CD4 regulatory T cell %CD4 regulatory T cell || id:ebi-a-GCST90001499	Weighted median	5	0.000126458	0.00014076	0.368975	-0.000149431	0.000402347	1.00013	0.999851	1.0004
ebi-a-GCST90001499	ieu-b-4874	Bladder cancer || id:ieu-b-4874	Activated & resting CD4 regulatory T cell %CD4 regulatory T cell || id:ebi-a-GCST90001499	Inverse variance weighted	5	0.000117185	0.000185113	0.526703	-0.000245636	0.000480006	1.00012	0.999754	1.00048
ebi-a-GCST90001499	ieu-b-4874	Bladder cancer || id:ieu-b-4874	Activated & resting CD4 regulatory T cell %CD4 regulatory T cell || id:ebi-a-GCST90001499	Simple mode	5	1.30172e-05	0.000190364	0.948764	-0.000360096	0.00038613	1.00001	0.99964	1.00039
ebi-a-GCST90001499	ieu-b-4874	Bladder cancer || id:ieu-b-4874	Activated & resting CD4 regulatory T cell %CD4 regulatory T cell || id:ebi-a-GCST90001499	Weighted mode	5	0.000108236	0.000134923	0.467388	-0.000156214	0.000372686	1.00011	0.999844	1.00037
ebi-a-GCST90001500	ieu-b-4874	Bladder cancer || id:ieu-b-4874	Activated & resting CD4 regulatory T cell %CD4+ T cell || id:ebi-a-GCST90001500	MR Egger	3	-0.000156855	0.000561438	0.826562	-0.00125727	0.000943562	0.999843	0.998744	1.00094
ebi-a-GCST90001500	ieu-b-4874	Bladder cancer || id:ieu-b-4874	Activated & resting CD4 regulatory T cell %CD4+ T cell || id:ebi-a-GCST90001500	Weighted median	3	-0.000148264	0.000243838	0.543158	-0.000626187	0.000329658	0.999852	0.999374	1.00033
ebi-a-GCST90001500	ieu-b-4874	Bladder cancer || id:ieu-b-4874	Activated & resting CD4 regulatory T cell %CD4+ T cell || id:ebi-a-GCST90001500	Inverse variance weighted	3	-6.34667e-05	0.000319853	0.842713	-0.000690378	0.000563445	0.999937	0.99931	1.00056
ebi-a-GCST90001500	ieu-b-4874	Bladder cancer || id:ieu-b-4874	Activated & resting CD4 regulatory T cell %CD4+ T cell || id:ebi-a-GCST90001500	Simple mode	3	-0.000259594	0.000359231	0.544981	-0.000963687	0.0004445	0.99974	0.999037	1.00044
ebi-a-GCST90001500	ieu-b-4874	Bladder cancer || id:ieu-b-4874	Activated & resting CD4 regulatory T cell %CD4+ T cell || id:ebi-a-GCST90001500	Weighted mode	3	-0.000147168	0.000251343	0.61746	-0.0006398	0.000345463	0.999853	0.99936	1.00035
ebi-a-GCST90001501	ieu-b-4874	Bladder cancer || id:ieu-b-4874	Activated & secreting CD4 regulatory T cell Absolute Count || id:ebi-a-GCST90001501	MR Egger	4	-0.000428387	0.000274854	0.259423	-0.000967101	0.000110327	0.999572	0.999033	1.00011
ebi-a-GCST90001501	ieu-b-4874	Bladder cancer || id:ieu-b-4874	Activated & secreting CD4 regulatory T cell Absolute Count || id:ebi-a-GCST90001501	Weighted median	4	-0.000136676	0.00020114	0.496817	-0.00053091	0.000257558	0.999863	0.999469	1.00026
ebi-a-GCST90001501	ieu-b-4874	Bladder cancer || id:ieu-b-4874	Activated & secreting CD4 regulatory T cell Absolute Count || id:ebi-a-GCST90001501	Inverse variance weighted	4	-5.01938e-05	0.000175326	0.774658	-0.000393833	0.000293446	0.99995	0.999606	1.00029
ebi-a-GCST90001501	ieu-b-4874	Bladder cancer || id:ieu-b-4874	Activated & secreting CD4 regulatory T cell Absolute Count || id:ebi-a-GCST90001501	Simple mode	4	-0.000133651	0.00020679	0.564114	-0.000538959	0.000271658	0.999866	0.999461	1.00027
ebi-a-GCST90001501	ieu-b-4874	Bladder cancer || id:ieu-b-4874	Activated & secreting CD4 regulatory T cell Absolute Count || id:ebi-a-GCST90001501	Weighted mode	4	-0.000146824	0.000184406	0.484101	-0.00050826	0.000214613	0.999853	0.999492	1.00021
ebi-a-GCST90001502	ieu-b-4874	Bladder cancer || id:ieu-b-4874	Activated & secreting CD4 regulatory T cell %CD4 regulatory T cell || id:ebi-a-GCST90001502	MR Egger	7	-0.000122543	0.00020228	0.571087	-0.000519011	0.000273925	0.999877	0.999481	1.00027
ebi-a-GCST90001502	ieu-b-4874	Bladder cancer || id:ieu-b-4874	Activated & secreting CD4 regulatory T cell %CD4 regulatory T cell || id:ebi-a-GCST90001502	Weighted median	7	-0.000114651	0.000133713	0.391204	-0.000376729	0.000147428	0.999885	0.999623	1.00015
ebi-a-GCST90001502	ieu-b-4874	Bladder cancer || id:ieu-b-4874	Activated & secreting CD4 regulatory T cell %CD4 regulatory T cell || id:ebi-a-GCST90001502	Inverse variance weighted	7	-9.43758e-05	0.000139749	0.499471	-0.000368284	0.000179533	0.999906	0.999632	1.00018
ebi-a-GCST90001502	ieu-b-4874	Bladder cancer || id:ieu-b-4874	Activated & secreting CD4 regulatory T cell %CD4 regulatory T cell || id:ebi-a-GCST90001502	Simple mode	7	-5.30799e-05	0.000162633	0.755222	-0.000371841	0.000265681	0.999947	0.999628	1.00027
ebi-a-GCST90001502	ieu-b-4874	Bladder cancer || id:ieu-b-4874	Activated & secreting CD4 regulatory T cell %CD4 regulatory T cell || id:ebi-a-GCST90001502	Weighted mode	7	-8.91158e-05	0.000130247	0.519383	-0.0003444	0.000166168	0.999911	0.999656	1.00017
ebi-a-GCST90001503	ieu-b-4874	Bladder cancer || id:ieu-b-4874	Activated & secreting CD4 regulatory T cell %CD4+ T cell || id:ebi-a-GCST90001503	MR Egger	8	-0.000200378	0.000144546	0.214985	-0.000483687	8.29318e-05	0.9998	0.999516	1.00008
ebi-a-GCST90001503	ieu-b-4874	Bladder cancer || id:ieu-b-4874	Activated & secreting CD4 regulatory T cell %CD4+ T cell || id:ebi-a-GCST90001503	Weighted median	8	-0.00015673	0.000137046	0.252777	-0.000425342	0.000111881	0.999843	0.999575	1.00011
ebi-a-GCST90001503	ieu-b-4874	Bladder cancer || id:ieu-b-4874	Activated & secreting CD4 regulatory T cell %CD4+ T cell || id:ebi-a-GCST90001503	Inverse variance weighted	8	-8.50934e-05	0.000120786	0.481124	-0.000321834	0.000151647	0.999915	0.999678	1.00015
ebi-a-GCST90001503	ieu-b-4874	Bladder cancer || id:ieu-b-4874	Activated & secreting CD4 regulatory T cell %CD4+ T cell || id:ebi-a-GCST90001503	Simple mode	8	-9.37559e-05	0.000171604	0.601796	-0.000430099	0.000242587	0.999906	0.99957	1.00024
ebi-a-GCST90001503	ieu-b-4874	Bladder cancer || id:ieu-b-4874	Activated & secreting CD4 regulatory T cell %CD4+ T cell || id:ebi-a-GCST90001503	Weighted mode	8	-0.000152266	0.000132467	0.288119	-0.000411903	0.00010737	0.999848	0.999588	1.00011
ebi-a-GCST90001504	ieu-b-4874	Bladder cancer || id:ieu-b-4874	CD25++ CD4+ T cell Absolute Count || id:ebi-a-GCST90001504	Wald ratio	1	0.000831626	0.000491801	0.0908406	-0.000132304	0.00179556	1.00083	0.999868	1.0018
ebi-a-GCST90001505	ieu-b-4874	Bladder cancer || id:ieu-b-4874	CD25++ CD4+ T cell %CD4+ T cell || id:ebi-a-GCST90001505	Inverse variance weighted	2	0.000542891	0.000379648	0.152722	-0.00020122	0.001287	1.00054	0.999799	1.00129
ebi-a-GCST90001506	ieu-b-4874	Bladder cancer || id:ieu-b-4874	CD25++ CD4+ T cell %T cell || id:ebi-a-GCST90001506	Wald ratio	1	0.000745979	0.000441152	0.0908406	-0.000118679	0.00161064	1.00075	0.999881	1.00161
ebi-a-GCST90001507	ieu-b-4874	Bladder cancer || id:ieu-b-4874	CD25++ CD45RA+ CD4 not regulatory T cell Absolute Count || id:ebi-a-GCST90001507	MR Egger	3	2.04696e-05	0.000834847	0.984394	-0.00161583	0.00165677	1.00002	0.998385	1.00166
ebi-a-GCST90001507	ieu-b-4874	Bladder cancer || id:ieu-b-4874	CD25++ CD45RA+ CD4 not regulatory T cell Absolute Count || id:ebi-a-GCST90001507	Weighted median	3	0.000116237	0.000321974	0.718089	-0.000514831	0.000747305	1.00012	0.999485	1.00075
ebi-a-GCST90001507	ieu-b-4874	Bladder cancer || id:ieu-b-4874	CD25++ CD45RA+ CD4 not regulatory T cell Absolute Count || id:ebi-a-GCST90001507	Inverse variance weighted	3	0.000115387	0.000437458	0.791959	-0.000742031	0.000972805	1.00012	0.999258	1.00097
ebi-a-GCST90001507	ieu-b-4874	Bladder cancer || id:ieu-b-4874	CD25++ CD45RA+ CD4 not regulatory T cell Absolute Count || id:ebi-a-GCST90001507	Simple mode	3	0.000157791	0.00048235	0.774635	-0.000787614	0.0011032	1.00016	0.999213	1.0011
ebi-a-GCST90001507	ieu-b-4874	Bladder cancer || id:ieu-b-4874	CD25++ CD45RA+ CD4 not regulatory T cell Absolute Count || id:ebi-a-GCST90001507	Weighted mode	3	0.000115325	0.000360078	0.779122	-0.000590428	0.000821079	1.00012	0.99941	1.00082
ebi-a-GCST90001508	ieu-b-4874	Bladder cancer || id:ieu-b-4874	CD25++ CD45RA+ CD4 not regulatory T cell %CD4+ T cell || id:ebi-a-GCST90001508	MR Egger	5	4.26217e-05	0.000316946	0.901541	-0.000578592	0.000663836	1.00004	0.999422	1.00066
[truncated: 1,566 more rows]

## Sheet: Supplementary Table 4
Supplementary Table 4. Results of heterogeneity regarding all immunotypes on bladder cancer in ieu dataset
[truncated: 739 more rows]

[truncated: 22 more sheets: Supplementary Table 5, Supplementary Table 6, Supplementary Table 7, Supplementary Table 8, Supplementary Table 9, Supplementary Table 10, Supplementary Table 11, Supplementary Table 12, Supplementary Table 13, Supplementary Table 14, Supplementary Table 15, Supplementary Table 16, Supplementary Table 17, Supplementary Table 18, Supplementary Table 19, Supplementary Table 20, Supplementary Table 21, Supplementary Table 22, Supplementary Table 23, Supplementary Table 26 …]
